# Supplementary material for: Glycan-induced structural activation softens the human papillomavirus capsid for entry through reduction of intercapsomere flexibility
Source: Nat Commun. 2024 Nov 21;15:10076. doi: 10.1038/s41467-024-54373-0 (PMC11582657; doi:10.1038/s41467-024-54373-0)
Supplement: Supplementary file 4 — Source Data [file 41467_2024_54373_MOESM4_ESM.xlsx]

## Sheet: Figure 1b
Figure 1 B	Raw infection								Relative infection
		n = 1	n = 2	n = 3	average infection [%]	stdev [%]				n = 1	n = 2	n = 3	average infection [%]	stdev [%]
NaClO3	heparin [mg/ml]							NaClO3	heparin [mg/ml]
-	0	18.24	21.08	25.3	21.54	3.55241		-	0	100	100	100	100	0
+	0	5.29	8.31	10.35	7.98333	2.54577		+	0	28.99	39.45	40.93	36.4567	6.50853
+	0.01	9.17	11.83	8.47	9.82333	1.77272		+	0.01	50.28	56.14	33.5	46.64	11.7507
+	0.1	28.47	43.99	29.12	33.86	8.77886		+	0.1	156.09	208.7	115.13	159.973	46.9057
+	1	36.1	48.41	47.62	44.0433	6.89046		+	1	197.93	229.71	188.26	205.3	21.6856

## Sheet: Figure 1c
Figure 1 C	Raw infection								Relative infection
		n = 1	n = 2	n = 3	average infection [%]	stdev [%]				n = 1	n = 2	n = 3	average infection [%]	stdev [%]
NaClO3	heparin [mg/ml]							NaClO3	heparin [mg/ml]
-	0	2.78565	4.34898	6.74154	4.62539	1.99238		-	0	100	100	100	100	0
+	0	0.985701	0.813822	2.5975	1.46567	0.98395		+	0	35.3849	18.7129	38.5298	30.8759	10.6501
+	0.01	0.973447	0.795455	3.46076	1.74322	1.49009		+	0.01	34.9451	18.2906	51.3348	34.8568	16.5223
+	0.1	0.487805	0.10352	2.45024	1.01385	1.2587		+	0.1	17.5113	2.38032	36.3453	18.7457	17.0161
+	1	0.646654	0	1.44462	0.697093	0.723632		+	1	23.2137	0	21.4287	14.8808	12.918

## Sheet: Figure 1d
Figure 1 D dp14	Raw infection								Relative infection
		n = 1	n = 2	n = 3	average infection [%]	stdev [%]				n = 1	n = 2	n = 3	average infection [%]	stdev [%]
NaClO3	heparin [mg/ml]							NaClO3	heparin [mg/ml]
-	0	18.24	21.08	25.3	21.54	3.55241		-	0	100	100	100	100	0
+	0	5.29	8.31	10.35	7.98333	2.54577		+	0	28.99	39.45	40.93	36.4567	6.50853
+	0.01	5.66	9.84	13.48	9.66	3.91311		+	0.01	31.01	46.68	53.31	43.6667	11.4513
+	0.1	4.68	8.51	12.91	8.7	4.11829		+	0.1	25.64	40.35	51.02	39.0033	12.7435
+	1	4.84	9.45	12.01	8.76667	3.63352		+	1	26.56	44.82	47.49	39.6233	11.3917
Figure 1 D dp18	Raw infection								Relative infection
		n = 1	n = 2	n = 3	average infection [%]	stdev [%]				n = 1	n = 2	n = 3	average infection [%]	stdev [%]
NaClO3	heparin [mg/ml]							NaClO3	heparin [mg/ml]
-	0	18.24	21.08	25.3	21.54	3.55241		-	0	100	100	100	100	0
+	0	5.29	8.31	10.35	7.98333	2.54577		+	0	28.99	39.45	40.93	36.4567	6.50853
+	0.01	5.25	11.87	13.14	10.0867	4.23654		+	0.01	28.78	56.31	51.93	45.6733	14.7931
+	0.1	4.9	8.46	7.91	7.09	1.91643		+	0.1	26.87	40.14	31.26	32.7567	6.76042
+	1	6.06	13.11	10.66	9.94333	3.57922		+	1	33.2	62.18	42.16	45.8467	14.8376
Figure 1 D dp18	Raw infection								Relative infection
		n = 1	n = 2	n = 3	average infection [%]	stdev [%]				n = 1	n = 2	n = 3	average infection [%]	stdev [%]
NaClO3	heparin [mg/ml]							NaClO3	heparin [mg/ml]
-	0	18.24	21.08	25.3	21.54	3.55241		-	0	100	100	100	100	0
+	0	5.29	8.31	10.35	7.98333	2.54577		+	0	28.99	39.45	40.93	36.4567	6.50853
+	0.01	3.94	8.66	9.75	7.45	3.08822		+	0.01	21.63	41.1	38.55	33.76	10.582
+	0.1	4.22	9.07	14.58	9.29	5.1835		+	0.1	23.13	43.03	57.65	41.27	17.3272
+	1	6.67	13.33	16.46	12.1533	4.99994		+	1	36.55	63.25	65.05	54.95	15.9603

## Sheet: Figure 1e
Figure 1 E dp190	Raw infection											Relative infection
		n = 1	n = 2	n = 3	n = 4	n = 5	n = 6	average infection [%]	stdev [%]				n = 1	n = 2	n = 3	n = 4	n = 5	n = 6	average infection [%]	stdev [%]
NaClO3	heparin [mg/ml]										NaClO3	heparin [mg/ml]
-	0	17.36	15.64	22.7	27.64	28.62	22.56	22.42	5.24134		-	0	100	100	100	100	100	100	100	0
+	0	7.18	6.73	8.82	8.97	7.7	2.25	6.94167	2.46295		+	0	41.38	43.06	38.87	32.46	26.89	9.97	32.105	12.4023
+	0.01	5.73	4.16	6.48	5.87	8.36094	8.48531	6.51438	1.66548		+	0.01	33.03	26.61	28.53	21.24	29.2181	37.6143	29.3737	5.58224
+	0.1	4.68	8.2	7.71	8.05	6.53469	15.0719	8.37443	3.53458		+	0.1	26.98	52.44	33.95	29.13	22.8361	66.8117	38.6913	17.2176
+	1	7.25	6.44	6.58	10.03	8.79781	9.52062	8.10307	1.55038		+	1	41.76	41.18	28.97	36.29	30.7448	42.2037	36.8581	5.8515
Figure 1 E dp40	Raw infection											Relative infection
		n = 1	n = 2	n = 3	n = 4	n = 5	n = 6	average infection [%]	stdev [%]				n = 1	n = 2	n = 3	n = 4	n = 5	n = 6	average infection [%]	stdev [%]
NaClO3	heparin [mg/ml]										NaClO3	heparin [mg/ml]
-	0	17.36	15.64	22.7	27.64	28.62	22.56	22.42	5.24134		-	0	100	100	100	100	100	100	100	0
+	0	7.18	6.73	8.82	8.97	7.7	2.25	6.94167	2.46295		+	0	41.38	43.06	38.87	32.46	26.89	9.97	32.105	12.4023
+	0.01	5.95	8.17	8.96	8.82	12.545	5.115	8.26	2.62298		+	0.01	34.25	52.21	39.49	31.9	43.8397	22.6741	37.394	10.2196
+	0.1	7.35	10.59	13.58	18.32	22.4747	7.82156	13.356	6.03647		+	0.1	42.34	67.7	59.85	66.25	78.5399	34.672	58.2253	16.5927
+	1	7.46	21.51	16.5	15.81	22.9388	11.4384	15.9429	5.87388		+	1	42.98	137.52	72.71	57.18	80.1616	50.7051	73.5428	34.2373

## Sheet: Figure 2b
Figure 2B
Force-Indentation curve
Control		1 mg/mL Heparin treated		Glass
Indentation (nm)	Force (nN)	Indentation (nm)	Force (nN)	Indentation (nm)	Force (nN)
-123.273	-0.00604	-122.272	0.000412276	-172.406	0.06624
-123.117	-0.00707	-122.097	-0.00274	-172.235	0.0636
-122.96	-0.0082	-121.935	-0.00441	-171.977	0.05158
-122.799	-0.00974	-121.774	-0.00592	-171.858	0.05456
-122.715	-0.00306	-121.616	-0.00725	-171.711	0.05448
-122.43	-0.0179	-121.452	-0.0091	-171.637	0.06215
-122.342	-0.01169	-121.339	-0.00558	-171.439	0.05662
-122.264	-0.00434	-121.164	-0.00864	-171.347	0.0625
-122.076	-0.00881	-121.128	0.00315	-171.233	0.06594
-121.964	-0.00518	-120.907	-0.0048	-171.003	0.05695
-121.781	-0.0091	-120.789	-0.00175	-170.838	0.05503
-121.562	-0.01686	-120.685	0.00272	-170.723	0.05835
-121.496	-0.00828	-120.473	-0.00433	-170.593	0.06004
-121.304	-0.01311	-120.332	-0.00369	-170.335	0.04814
-121.212	-0.00731	-120.204	-0.0018	-170.27	0.05678
-121.076	-0.00622	-120.031	-0.00458	-170.115	0.05593
-120.902	-0.00919	-119.905	-0.00249	-169.971	0.0561
-120.815	-0.00282	-119.751	-0.00331	-169.785	0.05195
-120.654	-0.00443	-119.6	-0.00373	-169.671	0.05535
-120.479	-0.00745	-119.46	-0.00313	-169.632	0.06687
-120.261	-0.01517	-119.268	-0.00797	-169.372	0.05467
-120.168	-0.00942	-119.136	-0.00649	-169.264	0.0588
-120.052	-0.00615	-119.045	-0.000588637	-169.095	0.05635
-119.874	-0.00959	-118.827	-0.0082	-168.963	0.05791
-119.74	-0.00822	-118.683	-0.00792	-168.785	0.05454
-119.706	0.00372	-118.536	-0.008	-168.623	0.0528
-119.378	-0.01566	-118.379	-0.00917	-168.492	0.05449
-119.253	-0.01341	-118.334	0.00162	-168.373	0.05742
-119.178	-0.00581	-118.066	-0.01135	-168.255	0.06037
-119.069	-0.00181	-117.986	-0.0043	-168.026	0.05152
-118.938	-0.000144664	-117.866	-0.00142	-167.874	0.05097
-118.759	-0.00366	-117.701	-0.00352	-167.811	0.05987
-118.602	-0.00473	-117.471	-0.01239	-167.589	0.05176
-118.404	-0.01029	-117.358	-0.00887	-167.488	0.05666
-118.275	-0.0085	-117.269	-0.00272	-167.307	0.05296
-118.093	-0.01223	-117.057	-0.00972	-167.216	0.05882
-117.961	-0.01077	-116.952	-0.00537	-167.055	0.05726
-117.826	-0.00957	-116.78	-0.00807	-166.914	0.05787
-117.674	-0.01018	-116.705	-0.000448428	-166.669	0.04731
-117.572	-0.00537	-116.515	-0.00517	-166.677	0.06375
-117.322	-0.01645	-116.364	-0.00565	-166.425	0.05253
-117.3	-0.00317	-116.28	0.00099144	-166.28	0.05262
-117.124	-0.00637	-116.11	-0.00149	-166.141	0.05344
-116.993	-0.0047	-115.908	-0.00752	-165.996	0.05354
-116.817	-0.00791	-115.785	-0.00494	-165.804	0.04862
-116.681	-0.00676	-115.636	-0.00528	-165.721	0.05541
-116.576	-0.00235	-115.539	-4.54531e-05	-165.581	0.05605
-116.379	-0.00784	-115.372	-0.00223	-165.366	0.04878
-116.241	-0.00693	-115.185	-0.00659	-165.183	0.04478
-116.088	-0.00763	-114.961	-0.01489	-165.112	0.05292
-115.945	-0.00727	-114.874	-0.00857	-164.873	0.04294
-115.887	0.00223	-114.728	-0.00846	-164.751	0.04559
-115.705	-0.00167	-114.733	0.00771	-164.672	0.05283
-115.625	0.00549	-114.486	-0.00311	-164.523	0.05248
-115.362	-0.00703	-114.308	-0.00645	-164.408	0.05583
-115.256	-0.00274	-114.178	-0.00469	-164.246	0.05419
-115.222	0.00928	-114.106	0.00326	-164.081	0.05215
-115.028	0.00416	-113.848	-0.00875	-163.857	0.04389
-114.84	-0.000244253	-113.769	-0.00157	-163.864	0.06029
-114.544	-0.01629	-113.546	-0.00969	-163.602	0.04787
-114.586	0.00384	-113.415	-0.00812	-163.43	0.04518
-114.297	-0.01137	-113.289	-0.0059	-163.32	0.04907
-114.259	0.000224285	-113.163	-0.00377	-163.166	0.04821
-114.062	-0.0052	-113.007	-0.00482	-163.032	0.04954
-113.977	0.00138	-112.895	-0.00113	-162.961	0.05761
-113.724	-0.0101	-112.706	-0.00569	-162.752	0.05089
-113.583	-0.0095	-112.575	-0.00411	-162.535	0.04328
-113.489	-0.00394	-112.365	-0.01083	-162.411	0.04572
-113.31	-0.0074	-112.247	-0.0079	-162.282	0.04756
-113.163	-0.00745	-112.14	-0.00363	-162.149	0.04895
-113.084	-0.000253926	-111.985	-0.0046	-162.064	0.05556
-112.953	0.00135	-111.796	-0.00918	-161.887	0.05222
-112.762	-0.00338	-111.733	-0.000228576	-161.675	0.0452
-112.646	-0.000117125	-111.601	0.00125	-161.61	0.05394
-112.437	-0.00688	-111.411	-0.00343	-161.459	0.05344
-112.177	-0.019	-111.227	-0.00737	-161.282	0.05018
-112.148	-0.0065	-111.13	-0.00216	-161.125	0.049
-111.96	-0.01094	-110.956	-0.00511	-160.903	0.04085
-111.845	-0.00763	-110.801	-0.00608	-160.828	0.04857
-111.765	-0.000499545	-110.642	-0.00738	-160.644	0.04451
-111.511	-0.01203	-110.553	-0.00128	-160.551	0.05015
-111.443	-0.00366	-110.444	0.00268	-160.424	0.05232
-111.297	-0.00365	-110.224	-0.00515	-160.289	0.05347
-111.19	0.000632924	-110.129	0.000366512	-160.054	0.04404
-110.953	-0.00908	-109.876	-0.01112	-159.949	0.04846
-110.838	-0.00573	-109.79	-0.00464	-159.799	0.04803
-110.715	-0.00323	-109.61	-0.00826	-159.624	0.04493
-110.473	-0.01347	-109.59	0.00525	-159.49	0.04628
-110.382	-0.00763	-109.367	-0.0029	-159.358	0.04786
-110.288	-0.00196	-109.189	-0.00632	-159.174	0.04374
-110.057	-0.01109	-109.045	-0.00609	-159.015	0.04246
-109.98	-0.00358	-108.974	0.00197	-158.885	0.04418
-109.838	-0.00315	-108.714	-0.0102	-158.738	0.04413
-109.628	-0.00999	-108.623	-0.00428	-158.565	0.04121
-109.594	0.00201	-108.517	7.10471e-05	-158.432	0.04262
-109.337	-0.00985	-108.293	-0.00832	-158.269	0.0409
-109.265	-0.00185	-108.223	-0.000154636	-158.196	0.04874
-109.081	-0.00585	-108.062	-0.00166	-157.991	0.04247
-108.99	2.21368e-05	-107.955	0.00257	-157.931	0.05166
-108.89	0.00503	-107.717	-0.00725	-157.758	0.04882
-108.717	0.00208	-107.575	-0.00677	-157.574	0.04475
-108.55	-5.99318e-05	-107.485	-0.000828698	-157.361	0.03769
-108.428	0.00255	-107.336	-0.00108	-157.292	0.04588
-108.172	-0.00917	-107.116	-0.00895	-157.134	0.04468
-108.087	-0.00261	-107.038	-0.00165	-156.996	0.04561
-107.97	0.000526615	-106.787	-0.01289	-156.797	0.03996
-107.723	-0.01024	-106.64	-0.01293	-156.713	0.04664
-107.647	-0.00272	-106.569	-0.00488	-156.505	0.04002
-107.444	-0.0088	-106.4	-0.00727	-156.417	0.04628
-107.324	-0.00602	-106.327	0.00055144	-156.202	0.0389
-107.258	0.00254	-106.032	-0.01537	-156.072	0.0406
-107.085	-0.000295273	-106.073	0.00468	-155.931	0.04118
-106.899	-0.00451	-105.893	0.00104	-155.877	0.05112
-106.815	0.00217	-105.742	0.000500253	-155.687	0.04636
-106.542	-0.01145	-105.613	0.00236	-155.509	0.04305
-106.502	-8.23116e-05	-105.452	0.000785994	-155.33	0.03949
-106.292	-0.00689	-105.293	-0.000516457	-155.177	0.03876
-106.214	0.000478868	-105.15	-0.00017229	-155.049	0.04082
-105.993	-0.00758	-104.96	-0.00482	-154.985	0.04955
-105.922	0.00056749	-104.759	-0.0107	-154.818	0.04741
-105.767	-0.000349916	-104.743	0.00321	-154.583	0.03788
-105.533	-0.0098	-104.576	0.00106	-154.449	0.03916
-105.434	-0.0047	-104.37	-0.00539	-154.253	0.03391
-105.305	-0.00287	-104.228	-0.00494	-154.177	0.04142
-105.176	-0.000998332	-104.112	-0.00165	-154.004	0.03854
-105.017	-0.00233	-103.968	-0.00143	-153.91	0.04411
-104.759	-0.01428	-103.851	0.00168	-153.757	0.04343
-104.738	-0.000866464	-103.684	-0.000477109	-153.528	0.03454
-104.607	0.000734447	-103.454	-0.00944	-153.469	0.04396
-104.478	0.00255	-103.341	-0.00593	-153.36	0.04797
-104.273	-0.00373	-103.143	-0.01141	-153.21	0.04754
-104.108	-0.00572	-103.153	0.00533	-152.967	0.03719
-104.02	0.000500114	-102.931	-0.00275	-152.852	0.04052
-103.831	-0.00406	-102.755	-0.00595	-152.696	0.03949
-103.646	-0.00815	-102.602	-0.00672	-152.469	0.03086
-103.545	-0.00329	-102.425	-0.01	-152.438	0.04321
-103.437	0.000806581	-102.39	0.0019	-152.235	0.03715
-103.373	0.00963	-102.172	-0.00578	-152.166	0.0454
-103.117	-0.00215	-102.072	-0.00074471	-152.009	0.04424
-102.829	-0.01733	-101.932	-0.000108033	-151.755	0.03272
-102.816	-0.00302	-101.788	0.000134045	-151.664	0.03868
-102.679	-0.00202	-101.561	-0.00846	-151.472	0.03381
-102.595	0.00459	-101.455	-0.00413	-151.381	0.03966
-102.422	0.00176	-101.318	-0.00317	-151.212	0.03725
-102.239	-0.00214	-101.186	-0.00162	-151.087	0.03959
-102.13	0.00187	-101.017	-0.0041	-150.915	0.03675
-101.901	-0.007	-100.892	-0.00179	-150.759	0.0358
-101.71	-0.01181	-100.699	-0.00683	-150.604	0.03486
-101.607	-0.0072	-100.599	-0.00185	-150.554	0.04511
-101.51	-0.00186	-100.491	0.00222	-150.413	0.04575
-101.386	0.000484325	-100.313	-0.00109	-150.157	0.03402
-101.111	-0.01326	-100.152	-0.00275	-150.126	0.04631
-101.107	0.00191	-100.041	0.00108	-149.881	0.03574
-100.915	-0.00292	-99.9205	0.00382	-149.735	0.03576
-100.755	-0.00441	-99.681	-0.00615	-149.605	0.03757
-100.61	-0.00429	-99.5681	-0.00258	-149.466	0.03836
-100.441	-0.00672	-99.4165	-0.00314	-149.316	0.0379
-100.407	0.00532	-99.3311	0.00338	-149.14	0.03476
-100.281	0.00754	-99.0469	-0.01139	-148.979	0.03323
-100.016	-0.00519	-99.0114	0.000475295	-148.864	0.03656
-99.8666	-0.00554	-98.7974	-0.00677	-148.687	0.03322
-99.8212	0.00527	-98.7048	-0.00103	-148.622	0.042
-99.4795	-0.01564	-98.5732	0.000554709	-148.475	0.04183
-99.4125	-0.00716	-98.3552	-0.00712	-148.264	0.03491
-99.3302	-0.000305484	-98.2144	-0.00653	-148.09	0.03197
-99.1994	0.00135	-98.0911	-0.00407	-148.01	0.03912
-99.0402	-2.09705e-05	-98.0026	0.00211	-147.856	0.03828
-98.9428	0.00521	-97.862	0.00273	-147.687	0.03586
-98.7162	-0.00338	-97.6752	-0.00161	-147.561	0.03798
-98.523	-0.0084	-97.5079	-0.00385	-147.388	0.03515
-98.3776	-0.00831	-97.3496	-0.00514	-147.323	0.04384
-98.2882	-0.00221	-97.2431	-0.000879342	-147.111	0.03688
-98.1814	0.00201	-97.0778	-0.00292	-146.963	0.03666
-97.9781	-0.00409	-96.9602	0.000157571	-146.843	0.03949
-97.8589	-0.00119	-96.8499	0.00401	-146.675	0.03712
-97.7526	0.0031	-96.6436	-0.00241	-146.487	0.03272
-97.5312	-0.00494	-96.4637	-0.00601	-146.283	0.0265
-97.4516	0.0022	-96.3743	8.47654e-05	-146.185	0.03168
-97.2339	-0.00543	-96.2512	0.00257	-146.079	0.03601
-97.1298	-0.000917886	-96.0854	0.000476019	-145.952	0.03812
-96.9467	-0.00485	-95.9047	-0.0032	-145.792	0.03658
-96.8967	0.00545	-95.8363	0.00514	-145.58	0.02958
-96.6463	-0.00569	-95.6009	-0.0044	-145.438	0.03003
-96.576	0.00245	-95.4989	0.000343916	-145.298	0.03075
-96.3542	-0.00563	-95.326	-0.00251	-145.197	0.03554
-96.2666	0.000646867	-95.1975	-0.000599287	-144.951	0.02487
-96.1464	0.00344	-95.0346	-0.00237	-144.895	0.0346
-96.0116	0.00468	-94.9261	0.00167	-144.815	0.04169
-95.7568	-0.00694	-94.7665	0.000253058	-144.612	0.03557
-95.6222	-0.00568	-94.5805	-0.004	-144.408	0.02944
-95.4698	-0.00634	-94.4136	-0.0062	-144.244	0.02751
-95.36	-0.00243	-94.367	0.00446	-144.198	0.03827
-95.1364	-0.0107	-94.2421	0.00676	-143.948	0.0272
-95.0904	3.94013e-05	-93.9595	-0.00782	-143.844	0.03169
-94.8541	-0.00959	-93.8816	-0.000512511	-143.705	0.03246
-94.7662	-0.00335	-93.7285	-0.00123	-143.575	0.03425
-94.5731	-0.00835	-93.5512	-0.00456	-143.345	0.02529
-94.496	-0.000943379	-93.4179	-0.00316	-143.237	0.02941
-94.3771	0.00198	-93.2752	-0.00277	-143.174	0.03829
-94.0959	-0.01244	-93.1419	-0.00139	-142.957	0.03068
-94.036	-0.0032	-92.9692	-0.00421	-142.857	0.03565
-93.9149	-0.000502312	-92.9492	0.00931	-142.727	0.03746
-93.8286	0.00592	-92.74	0.00257	-142.597	0.03922
-93.72	0.00995	-92.514	-0.00595	-142.365	0.03005
-93.4329	-0.00511	-92.4439	0.0022	-142.237	0.03202
-93.3257	-0.000922308	-92.3101	0.00354	-142.132	0.03641
-93.1842	-0.000409083	-92.2066	0.00812	-141.892	0.02632
-93.1129	0.00761	-92.0031	0.002	-141.844	0.03693
-92.8816	-0.00148	-91.7657	-0.00775	-141.619	0.02851
-92.6426	-0.0114	-91.64	-0.00554	-141.501	0.03151
-92.6494	0.00498	-91.6012	0.00597	-141.388	0.03506
-92.4142	-0.00453	-91.441	0.00447	-141.158	0.02613
-92.2304	-0.00854	-91.1192	-0.0143	-141.035	0.02864
-92.2006	0.00393	-91.1167	0.00109	-140.923	0.03225
-92.0339	0.00175	-90.8964	-0.00683	-140.78	0.03261
-91.824	-0.00505	-90.7775	-0.00391	-140.548	0.02342
-91.7592	0.00367	-90.7205	0.00565	-140.427	0.02619
-91.6087	0.00321	-90.4133	-0.01157	-140.333	0.03172
-91.4161	-0.00174	-90.4447	0.00745	-140.133	0.02603
-91.2653	-0.00222	-90.2334	0.000496342	-140.028	0.03043
-91.1732	0.00358	-90.0614	-0.00225	-139.889	0.03121
-90.9849	-0.000909334	-89.9492	0.0014	-139.726	0.02944
-90.7715	-0.0081	-89.8005	0.00114	-139.476	0.0183
-90.7277	0.00288	-89.6742	0.00328	-139.426	0.02869
-90.5489	-0.000595951	-89.4887	-0.000912905	-139.26	0.0265
-90.3631	-0.00483	-89.3173	-0.0036	-139.137	0.029
-90.2268	-0.00375	-89.2566	0.00556	-139.005	0.03059
-90.052	-0.0068	-89.0415	-0.0018	-138.868	0.03153
-89.9939	0.00263	-88.9073	-0.000504955	-138.64	0.02279
-89.8317	0.000939932	-88.8063	0.00434	-138.542	0.02799
-89.5973	-0.00849	-88.7091	0.00959	-138.386	0.02697
-89.612	0.00874	-88.4729	-2.61806e-05	-138.246	0.0276
-89.4082	0.00259	-88.3032	-0.00253	-138.128	0.0307
-89.1667	-0.0076	-88.2417	0.00654	-137.894	0.0213
-89.0989	0.000801088	-87.9927	-0.00444	-137.759	0.02256
-88.9149	-0.00323	-87.8796	-0.000884443	-137.663	0.02792
-88.7816	-0.00184	-87.7636	0.00235	-137.491	0.02511
-88.7067	0.0058	-87.5964	0.000118631	-137.334	0.02396
-88.5357	0.00315	-87.4988	0.00533	-137.229	0.02844
-88.3558	-0.000436662	-87.3318	0.00311	-137.062	0.02625
-88.0782	-0.01448	-87.1564	1.11945e-06	-136.894	0.02387
-88.0594	-0.000842665	-86.993	-0.00183	-136.781	0.02744
-87.9551	0.00365	-86.8986	0.00373	-136.6	0.02371
-87.6446	-0.01392	-86.7434	0.00277	-136.499	0.0286
-87.6555	0.00291	-86.6487	0.00829	-136.343	0.02758
-87.4445	-0.00402	-86.3807	-0.00473	-136.124	0.01973
-87.3533	0.00188	-86.2841	0.000588373	-135.995	0.0216
-87.1576	-0.0034	-86.1295	-0.000289672	-135.888	0.02586
-87.0267	-0.00176	-86.0413	0.00593	-135.752	0.02695
-86.9079	0.00119	-85.8667	0.0029	-135.63	0.02951
-86.6706	-0.00855	-85.7714	0.00835	-135.482	0.02938
-86.5635	-0.00435	-85.5269	-0.00215	-135.241	0.01922
-86.4585	6.88112e-05	-85.4135	0.00137	-135.094	0.01919
-86.3851	0.00786	-85.2492	-0.000556449	-135.033	0.02832
-86.1392	-0.00279	-85.1699	0.00661	-134.834	0.02265
-86.0515	0.00348	-84.9671	0.000560807	-134.752	0.02954
-85.8345	-0.00409	-84.8403	0.00265	-134.534	0.02191
-85.7017	-0.00264	-84.7359	0.00714	-134.433	0.02675
-85.5888	0.000942833	-84.5293	0.000687926	-134.301	0.02825
-85.3727	-0.00653	-84.3791	0.000261865	-134.092	0.02153
-85.3067	0.00207	-84.2031	-0.00291	-133.883	0.01487
-85.2161	0.00802	-84.1328	0.00522	-133.858	0.02785
-84.9542	-0.00435	-83.936	-0.000180404	-133.724	0.02914
-84.7551	-0.00999	-83.8276	0.00387	-133.504	0.02123
-84.6982	-0.000429663	-83.5978	-0.00506	-133.343	0.0197
-84.5474	-0.000910009	-83.4843	-0.00155	-133.224	0.02263
-84.3165	-0.00996	-83.3684	0.0017	-133.074	0.0222
-84.289	0.00275	-83.2417	0.0038	-132.906	0.01985
-84.0866	-0.00325	-83.0895	0.00317	-132.819	0.02623
-83.9361	-0.0037	-82.938	0.00261	-132.637	0.02245
-83.8577	0.00356	-82.8286	0.00656	-132.469	0.02011
-83.5725	-0.01129	-82.6481	0.0029	-132.306	0.0183
-83.6056	0.00791	-82.4671	-0.000808359	-132.187	0.02128
-83.4175	0.00344	-82.3824	0.00579	-132.034	0.02056
-83.2848	0.00489	-82.1265	-0.00594	-131.892	0.02095
-83.1141	0.00228	-82.0306	-0.000553343	-131.744	0.0208
-82.9524	0.000630566	-81.9345	0.00482	-131.64	0.02528
-82.8263	0.0028	-81.7649	0.00234	-131.42	0.01742
-82.6422	-0.00125	-81.7191	0.01308	-131.309	0.0212
-82.5041	-0.000374411	-81.4703	0.00212	-131.203	0.0255
-82.3932	0.00342	-81.2808	-0.0025	-131.021	0.02168
-82.2372	0.00238	-81.1571	-8.71348e-05	-130.87	0.02119
-82.0939	0.0027	-81.087	0.00807	-130.801	0.02951
-82.0149	0.0099	-80.8064	-0.00631	-130.586	0.02215
-81.8313	0.00592	-80.7045	-0.00155	-130.438	0.02193
-81.6082	-0.00231	-80.5779	0.000561865	-130.251	0.01757
-81.4678	-0.00167	-80.4267	3.51805e-05	-130.177	0.02533
-81.2964	-0.00436	-80.2753	-0.000515058	-129.982	0.02011
-81.2349	0.00472	-80.124	-0.00104	-129.913	0.02845
-81.0032	-0.00442	-79.9656	-0.00234	-129.716	0.02296
-80.832	-0.00709	-79.8476	0.000685014	-129.546	0.0204
-80.7975	0.00488	-79.7145	0.0021	-129.424	0.02305
-80.5761	-0.00316	-79.5244	-0.00258	-129.298	0.02524
-80.4607	0.00015551	-79.4765	0.00794	-129.108	0.02057
-80.3335	0.00219	-79.2408	-0.00162	-129.023	0.02716
-80.2112	0.00476	-79.103	-0.000713439	-128.78	0.01675
-80.0626	0.00452	-78.9771	0.00147	-128.728	0.02687
-79.8575	-0.00177	-78.7959	-0.00226	-128.561	0.02467
-79.7828	0.00589	-78.7396	0.00737	-128.306	0.01307
-79.5231	-0.00625	-78.506	-0.00198	-128.199	0.01725
-79.4529	0.0019	-78.3907	0.00135	-128.052	0.0172
-79.2806	-0.000885674	-78.263	0.00333	-127.952	0.0221
-79.1062	-0.00389	-78.0886	0.000326379	-127.809	0.0225
-78.955	-0.00441	-78.0426	0.01106	-127.599	0.01568
-78.8117	-0.00409	-77.7171	-0.00811	-127.508	0.0216
-78.6537	-0.00534	-77.6461	-5.03678e-05	-127.34	0.01928
-78.6253	0.00727	-77.5544	0.00579	-127.235	0.02372
-78.3697	-0.00441	-77.3721	0.00194	-127.053	0.01987
-78.3665	0.01089	-77.1672	-0.00433	-126.859	0.0147
-78.0952	-0.00247	-77.064	0.000274998	-126.791	0.02313
-77.9637	-0.000892562	-76.8554	-0.00639	-126.634	0.02193
-77.8965	0.00757	-76.7824	0.00146	-126.511	0.02447
-77.7851	0.0113	-76.5977	-0.00265	-126.295	0.01706
-77.4967	-0.0039	-76.4389	-0.00399	-126.235	0.02624
-77.4041	0.00185	-76.3443	0.00154	-125.997	0.01645
-77.2434	0.000304351	-76.1644	-0.00205	-125.906	0.0224
-77.0775	-0.00179	-75.9266	-0.01184	-125.649	0.01057
-76.9535	0.000600462	-75.8554	-0.0038	-125.587	0.01958
-76.7516	-0.00535	-75.6659	-0.00842	-125.416	0.0169
-76.6369	-0.00197	-75.6615	0.00676	-125.274	0.0174
-76.5281	0.00205	-75.353	-0.0106	-125.139	0.01859
-76.3219	-0.00436	-75.288	-0.0019	-124.993	0.01859
-76.2808	0.00689	-75.1757	0.00174	-124.859	0.01991
-76.0644	-0.000612774	-75.0544	0.00441	-124.725	0.02127
-75.9481	0.0026	-74.9062	0.00421	-124.557	0.01894
-75.7607	-0.00179	-74.7221	0.000175484	-124.403	0.01814
-75.6008	-0.00325	-74.5906	0.00176	-124.278	0.02033
-75.5227	0.00405	-74.4349	0.000748187	-124.033	0.00987
-75.3588	0.00217	-74.3263	0.00478	-123.979	0.01967
-75.2167	0.00261	-74.1404	0.000544972	-123.709	0.00645
-74.9769	-0.00739	-74.0057	0.00179	-123.671	0.01804
-74.902	0.000250422	-73.9074	0.00692	-123.507	0.01612
-74.7806	0.00292	-73.6782	-0.00195	-123.359	0.016
-74.5976	-0.00101	-73.5672	0.00183	-123.183	0.01282
-74.4755	0.00158	-73.3674	-0.00389	-123.064	0.01569
-74.2881	-0.00281	-73.2974	0.00427	-122.847	0.00817
-74.1806	0.00134	-73.1227	0.00124	-122.76	0.01453
-74.0362	0.00154	-73.0121	0.00505	-122.576	0.0105
-73.7823	-0.00998	-72.7541	-0.0069	-122.414	0.00878
-73.7119	-0.00185	-72.7162	0.0047	-122.4	0.02297
-73.5537	-0.00313	-72.4717	-0.00581	-122.227	0.02008
-73.369	-0.00723	-72.3901	0.00112	-121.988	0.01015
-73.3617	0.00764	-72.2109	-0.00241	-121.906	0.01709
-73.1775	0.00359	-72.1	0.00138	-121.767	0.01783
-72.9736	-0.00258	-71.9621	0.00229	-121.552	0.01049
-72.8167	-0.0037	-71.8155	0.00225	-121.44	0.01419
-72.6563	-0.00522	-71.6768	0.00307	-121.267	0.01137
-72.5128	-0.00492	-71.5649	0.00675	-121.129	0.01225
-72.3867	-0.00275	-71.2933	-0.00666	-121.007	0.01477
-72.2982	0.00343	-71.1959	-0.00142	-120.824	0.01087
-72.111	-0.000941496	-71.0629	-1.68329e-06	-120.726	0.01603
-71.9502	-0.0025	-70.9162	-3.94119e-05	-120.572	0.01521
-71.8078	-0.00208	-70.7707	4.74351e-05	-120.421	0.01476
-71.6077	-0.00783	-70.6552	0.00334	-120.279	0.01522
-71.5882	0.00573	-70.488	0.00111	-120.103	0.01202
-71.3769	-0.00122	-70.3621	0.00329	-119.964	0.01286
-71.1831	-0.0063	-70.2192	0.00365	-119.807	0.01167
-71.0384	-0.00612	-70.0969	0.00622	-119.664	0.01202
-70.8924	-0.0061	-69.856	-0.0039	-119.553	0.01582
-70.8024	-6.62937e-05	-69.7653	0.00204	-119.38	0.01297
-70.6477	-0.000969827	-69.5934	-0.000695754	-119.195	0.00883
-70.528	0.00188	-69.4717	0.00194	-119.097	0.01394
-70.5039	0.01495	-69.237	-0.00751	-118.986	0.01777
-70.223	0.000551414	-69.1744	0.00143	-118.836	0.01733
-70.033	-0.00413	-68.9959	-0.002	-118.634	0.01144
-69.9211	-0.000436357	-68.887	0.002	-118.502	0.01291
-69.841	0.00664	-68.7168	-0.000564065	-118.405	0.01823
-69.6431	0.00112	-68.6015	0.00276	-118.222	0.01431
-69.5492	0.00673	-68.4255	-0.000417407	-118.113	0.01826
-69.3366	-0.00036309	-68.2402	-0.0046	-117.915	0.01275
-69.2568	0.00675	-68.1726	0.00382	-117.827	0.01896
-69.1705	0.01317	-67.9916	0.000113988	-117.585	0.00878
-68.8845	-0.00178	-67.8352	-0.000962675	-117.475	0.01267
-68.7585	0.000402268	-67.666	-0.00342	-117.338	0.01362
-68.5656	-0.00459	-67.5812	0.00317	-117.215	0.01607
-68.4791	0.00182	-67.4352	0.0032	-117.042	0.01323
-68.2817	-0.00365	-67.2196	-0.00421	-116.85	0.00833
-68.2429	0.00785	-67.1239	0.0012	-116.798	0.01852
-68.0711	0.00512	-66.9773	0.00117	-116.639	0.01711
-67.9388	0.00662	-66.8565	0.0039	-116.462	0.01381
-67.7291	-0.000163062	-66.7319	0.00622	-116.313	0.01356
-67.5565	-0.00298	-66.4236	-0.01111	-116.169	0.01378
-67.4171	-0.00224	-66.3701	-0.00118	-115.996	0.01088
-67.302	0.0011	-66.1998	-0.00375	-115.827	0.00846
-67.1862	0.00436	-66.1021	0.00145	-115.676	0.008
-66.9378	-0.00656	-66.0312	0.00952	-115.592	0.0147
-66.8585	0.00060947	-65.7587	-0.00399	-115.431	0.01312
-66.7729	0.0071	-65.6922	0.00456	-115.257	0.01011
-66.4325	-0.01367	-65.4732	-0.00322	-115.142	0.01351
-66.3014	-0.01204	-65.3544	-0.000282655	-114.943	0.00788
-66.2952	0.00296	-65.2244	0.00146	-114.764	0.00431
-66.0534	-0.00727	-65.1373	0.0078	-114.685	0.01157
-65.9805	0.000589335	-64.9024	-0.00168	-114.563	0.01412
-65.93	0.01085	-64.743	-0.00308	-114.383	0.0105
-65.6713	-0.00118	-64.5819	-0.00467	-114.273	0.0144
-65.6128	0.00821	-64.5488	0.00745	-114.084	0.00989
-65.311	-0.00843	-64.3666	0.0036	-113.97	0.01336
-65.2394	-0.000431578	-64.1775	-0.000970885	-113.863	0.0175
-65.1954	0.01051	-64.1128	0.00776	-113.612	0.00629
-64.9352	-0.00167	-63.9378	0.00469	-113.427	0.00224
-64.8217	0.00184	-63.7715	0.00255	-113.381	0.01297
-64.6398	-0.00197	-63.5829	-0.00197	-113.184	0.00748
-64.4226	-0.00956	-63.449	-0.000649708	-113.045	0.00829
-64.4311	0.00701	-63.3631	0.00581	-112.945	0.0132
-64.2596	0.00431	-63.1419	-0.0022	-112.828	0.01634
-64.0513	-0.00233	-63.0107	-0.000588781	-112.566	0.004
-63.9042	-0.00241	-62.9299	0.00643	-112.544	0.01729
-63.7348	-0.00487	-62.67	-0.00573	-112.306	0.00744
-63.6385	0.000469422	-62.5715	-0.000614019	-112.143	0.00566
-63.5143	0.00283	-62.4887	0.00618	-112.065	0.01302
-63.2732	-0.0073	-62.2275	-0.00611	-111.857	0.00644
-63.2593	0.00686	-62.1852	0.00501	-111.706	0.00591
-63.0454	-0.000367165	-62.0679	0.00812	-111.571	0.00716
-63.003	0.01075	-61.8822	0.00391	-111.447	0.00953
-62.8287	0.00775	-61.7443	0.00481	-111.321	0.01167
-62.6454	0.0038	-61.5647	0.00124	-111.155	0.00963
-62.5104	0.005	-61.4346	0.00298	-110.995	0.00815
-62.4455	0.01372	-61.2742	0.00146	-110.818	0.00485
-62.1584	-0.00135	-61.1206	0.000679031	-110.711	0.00902
-62.0105	-0.00152	-61.0262	0.00624	-110.534	0.00572
-61.8935	0.00162	-60.8459	0.0026	-110.338	0.000393548
-61.7251	-0.000751047	-60.6896	0.00153	-110.228	0.00435
-61.5897	0.000413102	-60.5905	0.00658	-110.134	0.00991
-61.386	-0.00572	-60.3759	-0.000723956	-109.986	0.00971
-61.2574	-0.00383	-60.288	0.00553	-109.738	-0.00111
-61.1396	-0.000776987	-60.0751	-0.0016	-109.687	0.00908
-60.996	-0.000489238	-59.9583	0.00155	-109.549	0.00991
-60.8501	-0.000443789	-59.8503	0.00566	-109.449	0.01487
-60.7878	0.00854	-59.7595	0.0116	-109.189	0.00269
-60.6587	0.01038	-59.5638	0.00631	-109.101	0.00903
-60.4033	-0.00129	-59.4645	0.01133	-109.018	0.01573
-60.2301	-0.00416	-59.2003	-0.00128	-108.799	0.00797
-60.1637	0.00438	-59.0529	-0.00139	-108.604	0.00279
-59.9006	-0.00811	-58.8831	-0.00391	-108.548	0.01248
-59.7704	-0.00639	-58.7358	-0.00402	-108.396	0.01185
-59.6906	0.00072246	-58.6388	0.00125	-108.262	0.01315
-59.5897	0.00558	-58.4334	-0.00506	-107.985	-0.00083206
-59.453	0.00661	-58.3478	0.00143	-107.923	0.00813
-59.1828	-0.00665	-58.2859	0.01047	-107.744	0.00471
-59.1187	0.00215	-58.082	0.0043	-107.563	0.000995061
-58.9387	-0.00145	-57.9042	0.000929299	-107.517	0.01165
-58.7747	-0.00334	-57.7341	-0.00161	-107.384	0.01315
-58.6467	-0.00139	-57.6373	0.00368	-107.133	0.00194
-58.5735	0.00643	-57.4586	0.000214011	-107.074	0.01122
-58.3636	-0.000368098	-57.3436	0.00356	-106.905	0.00881
-58.2301	0.000999359	-57.1534	-0.00114	-106.726	0.00534
-57.9991	-0.00807	-57.0153	-0.000256951	-106.613	0.00892
-57.9461	0.00192	-56.9226	0.00548	-106.509	0.01341
-57.7709	-0.00117	-56.74	0.00159	-106.333	0.01024
-57.6322	-0.000357921	-56.6215	0.00457	-106.1	0.000977761
-57.6019	0.01205	-56.4853	0.00565	-105.991	0.00496
-57.3414	-0.000160779	-56.3498	0.0068	-105.804	0.000668817
-57.2118	0.00162	-56.1605	0.00221	-105.691	0.00424
-57.1497	0.01063	-55.9562	-0.004	-105.466	-0.00425
-56.8744	-0.00317	-55.8139	-0.00358	-105.361	0.000192267
-56.8311	0.00785	-55.6522	-0.00522	-105.285	0.00771
-56.637	0.00274	-55.578	0.00249	-105.1	0.00356
-56.4345	-0.00328	-55.419	0.00113	-104.987	0.0071
-56.3222	0.000364614	-55.3335	0.00765	-104.878	0.0111
-56.1168	-0.00596	-55.0845	-0.00335	-104.684	0.00603
-55.9672	-0.00632	-54.9653	-0.000448561	-104.468	-0.00142
-55.8729	-0.000752444	-54.8191	-0.000436501	-104.421	0.00922
-55.8151	0.00872	-54.6834	0.00070137	-104.289	0.01076
-55.6316	0.00474	-54.5353	0.000505898	-104.147	0.01118
-55.4973	0.00602	-54.416	0.00341	-103.966	0.00749
-55.3289	0.00366	-54.2374	-5.88125e-05	-103.735	-0.00159
-55.1301	-0.00195	-54.1486	0.00609	-103.656	0.00557
-54.8868	-0.01233	-54.0511	0.01132	-103.534	0.00826
-54.8591	0.000353111	-53.8386	0.00424	-103.373	0.0066
-54.7149	0.000579207	-53.6621	0.001	-103.207	0.00459
-54.5545	-0.000930881	-53.6038	0.01042	-103.043	0.00267
-54.4882	0.00764	-53.3211	-0.00418	-102.947	0.00798
-54.2766	0.000644334	-53.2563	0.00454	-102.696	-0.00319
-54.1535	0.00313	-53.0419	-0.00274	-102.552	-0.00296
-53.9558	-0.00237	-52.9631	0.00449	-102.41	-0.00245
-53.7683	-0.00677	-52.7518	-0.00248	-102.359	0.00779
-53.6794	-0.000630453	-52.5665	-0.00664	-102.158	0.00188
-53.594	0.00588	-52.4523	-0.0032	-102.069	0.00801
-53.3995	0.00072316	-52.2781	-0.0062	-101.857	0.000943862
-53.2701	0.00254	-52.2815	0.00983	-101.74	0.0041
-53.0891	-0.00118	-52.0299	-0.00145	-101.579	0.00261
-52.9368	-0.00182	-51.8794	-0.00189	-101.496	0.00928
-52.8285	0.00224	-51.7622	0.00122	-101.316	0.00569
-52.6295	-0.00339	-51.5925	-0.00128	-101.172	0.00597
-52.453	-0.00662	-51.4644	0.000672556	-100.98	0.00104
-52.4005	0.00341	-51.2917	-0.00216	-100.847	0.00254
-52.2118	-0.00113	-51.175	0.00101	-100.726	0.00523
-52.1114	0.00379	-51.0063	-0.00138	-100.589	0.0062
-51.9186	-0.00118	-50.9486	0.0081	-100.412	0.0029
-51.8421	0.00629	-50.7484	0.00233	-100.209	-0.00309
-51.6796	0.00455	-50.6315	0.00547	-100.115	0.00244
-51.5383	0.00509	-50.4622	0.00301	-99.9748	0.00312
-51.4542	0.01175	-50.2613	-0.00283	-99.8466	0.00505
-51.1749	-0.00248	-50.1632	0.00233	-99.6447	-0.00089354
-51.0339	-0.00191	-50.073	0.00833	-99.5533	0.00498
-50.9005	-0.000538265	-49.8801	0.00335	-99.4088	0.00517
-50.8281	0.00737	-49.6861	-0.00176	-99.2158	0.000175473
-50.6177	0.000516615	-49.5082	-0.00514	-98.9711	-0.01035
-50.486	0.00208	-49.4532	0.00463	-98.906	-0.00166
-50.2999	-0.00219	-49.2578	-0.000617579	-98.8097	0.00369
-50.2604	0.00925	-49.1233	0.000638931	-98.6444	0.00166
-50.119	0.00977	-48.9595	-0.00123	-98.4209	-0.0066
-49.8598	-0.00231	-48.8104	-0.00153	-98.3257	-0.00113
-49.7099	-0.0027	-48.6992	0.00223	-98.2015	0.00123
-49.5694	-0.00207	-48.666	0.01432	-98.068	0.00261
-49.5793	0.01464	-48.3873	0.000166451	-97.8542	-0.00462
-49.2722	-0.00257	-48.1813	-0.00622	-97.8488	0.01047
-49.2469	0.01038	-48.2019	0.01163	-97.6842	0.0085
-49.0127	0.000976703	-47.9772	0.00324	-97.4778	0.00208
-48.8925	0.00377	-47.7876	-0.00139	-97.3138	0.000186769
-48.6741	-0.00395	-47.6275	-0.00286	-97.2463	0.00861
-48.5275	-0.00398	-47.4689	-0.00418	-97.0684	0.00524
-48.4474	0.0031	-47.3876	0.00278	-96.8514	-0.00232
-48.2734	0.000150296	-47.2286	0.00142	-96.7799	0.00567
-48.1578	0.00343	-47.0631	-0.00063941	-96.6105	0.0032
-47.9953	0.00169	-46.9327	0.00106	-96.5342	0.01069
-47.9281	0.01016	-46.7991	0.00242	-96.2668	-0.00226
-47.6309	-0.00598	-46.573	-0.00611	-96.2065	0.00694
-47.5299	-0.00114	-46.4014	-0.00882	-96.0207	0.00272
-47.3854	-0.000945547	-46.2896	-0.00513	-95.8732	0.0026
-47.3043	0.00603	-46.189	-0.000235813	-95.7085	0.000629666
-47.1091	0.000803427	-46.1343	0.00956	-95.5633	0.000742261
-46.9055	-0.00532	-45.8805	-0.00194	-95.5046	0.01012
-46.7588	-0.00537	-45.8088	0.00604	-95.3399	0.00815
-46.7183	0.00595	-45.5485	-0.00615	-95.156	0.00413
-46.4369	-0.00851	-45.4104	-0.00528	-94.9311	-0.00428
-46.3987	0.00306	-45.3707	0.00613	-94.8132	-0.00124
-46.2067	-0.00182	-45.1211	-0.00493	-94.6994	0.00224
-46.0276	-0.00534	-44.9746	-0.00494	-94.586	0.00576
-45.9006	-0.00327	-44.8583	-0.00173	-94.451	0.00698
-45.7813	-0.00038126	-44.7269	-0.000142934	-94.2609	0.00228
-45.7331	0.01012	-44.5678	-0.0015	-94.1845	0.00977
-45.5574	0.00697	-44.4184	-0.00184	-93.9327	-0.00152
-45.3665	0.0022	-44.3053	0.00172	-93.7799	-0.00222
-45.2399	0.00431	-44.2143	0.00763	-93.6853	0.00331
-44.9954	-0.0062	-43.9665	-0.00323	-93.5393	0.00335
-44.9304	0.0025	-43.8701	0.00211	-93.301	-0.0065
-44.7381	-0.00242	-43.7431	0.00417	-93.1457	-0.00745
-44.7192	0.01121	-43.6065	0.00522	-93.1567	0.00937
-44.4845	0.00176	-43.3554	-0.006	-92.8893	-0.00358
-44.3226	8.98057e-05	-43.2972	0.00342	-92.7515	-0.00267
-44.2099	0.00368	-43.2128	0.01005	-92.6912	0.00653
-44.1063	0.00824	-42.9919	0.00207	-92.5623	0.0084
-43.9041	0.00227	-42.8747	0.00518	-92.3845	0.00503
-43.727	-0.00102	-42.6187	-0.00655	-92.2329	0.00446
-43.5894	-8.86341e-05	-42.5346	9.5205e-05	-92.031	-0.00149
-43.5796	0.01451	-42.3874	5.75433e-06	-91.9488	0.00538
-43.3406	0.0046	-42.2703	0.00313	-91.7845	0.00345
-43.058	-0.00999	-42.0512	-0.00466	-91.6284	0.0024
-42.9709	-0.00366	-41.8994	-0.00525	-91.5085	0.00522
-42.8972	0.00411	-41.7449	-0.00613	-91.33	0.00178
-42.7878	0.00807	-41.6611	0.000559484	-91.1043	-0.00671
-42.6205	0.00581	-41.4615	-0.00514	-91.0072	-0.00144
-42.3987	-0.00227	-41.3689	0.000602833	-90.8752	8.29623e-05
-42.2454	-0.00301	-41.1514	-0.00701	-90.7404	0.00132
-42.1703	0.0046	-41.0643	-0.000679506	-90.6201	0.0041
-41.9124	-0.00733	-40.9676	0.00464	-90.374	-0.00658
-41.8703	0.00382	-40.7675	-0.00112	-90.2619	-0.00292
-41.697	0.000923293	-40.691	0.00634	-90.1947	0.00555
-41.4676	-0.00796	-40.4973	0.00127	-90.0638	0.0072
-41.3565	-0.0042	-40.3316	-0.000806738	-89.8789	0.00307
-41.2331	-0.00175	-40.1806	-0.00131	-89.7368	0.00352
-41.0812	-0.00234	-40.0153	-0.00334	-89.5498	-0.000836225
-40.9551	-0.000181594	-39.8755	-0.00265	-89.39	-0.00228
-40.7846	-0.00277	-39.7439	-0.00108	-89.3019	0.00395
-40.6668	0.000273549	-39.6125	0.000523057	-89.1148	-0.000411446
-40.5855	0.00723	-39.502	0.00436	-88.9501	-0.00238
-40.4031	0.00337	-39.3169	0.000199545	-88.8858	0.00639
-40.2836	0.00624	-39.1992	0.00326	-88.6467	-0.00353
-40.0322	-0.00501	-39.0033	-0.00204	-88.5418	0.000898042
-39.9052	-0.00294	-38.8992	0.00247	-88.3788	-0.000890887
-39.8462	0.0064	-38.7097	-0.00214	-88.2804	0.00423
-39.8004	0.01715	-38.5786	-0.000525016	-88.0828	-0.00125
-39.4737	-0.00214	-38.3952	-0.00449	-87.8541	-0.01007
-39.3444	-0.000327164	-38.3004	0.00102	-87.7972	-0.000498921
-39.2189	0.0019	-38.0948	-0.00532	-87.6869	0.00335
-39.0086	-0.00495	-38.0181	0.00212	-87.4763	-0.00353
-38.9162	0.000822765	-37.8553	0.000356818	-87.3039	-0.00632
-38.8208	0.00627	-37.723	0.00186	-87.2408	0.00259
-38.664	0.00514	-37.5551	-0.000454754	-87.1191	0.00521
-38.4427	-0.00289	-37.336	-0.00825	-86.8723	-0.00554
-38.1925	-0.01399	-37.319	0.00559	-86.8201	0.00454
-38.1398	-0.00399	-37.1624	0.00449	-86.6424	0.00118
-38.1054	0.00799	-36.9524	-0.00232	-86.5063	0.00226
-37.8744	-0.00107	-36.8845	0.00606	-86.3313	-0.000800681
-37.7707	0.00348	-36.6587	-0.00244	-86.1554	-0.00396
-37.6526	0.0065	-36.5309	-0.000462548	-86.0338	-0.00132
-37.5072	0.0066	-36.3375	-0.00551	-85.8972	-0.000285729
-37.3571	0.00619	-36.165	-0.00831	-85.7187	-0.00373
-37.1853	0.00346	-36.0043	-0.00985	-85.6164	0.000977776
-36.9878	-0.00201	-35.9209	-0.00312	-85.4858	0.00266
-36.8105	-0.00532	-35.7808	-0.00246	-85.3155	9.3371e-05
-36.6414	-0.00777	-35.7139	0.00604	-85.1912	0.00244
-36.6	0.00345	-35.4685	-0.00456	-85.0166	-0.000584181
-36.2911	-0.01394	-35.3208	-0.00471	-84.8634	-0.00132
-36.2068	-0.0073	-35.2018	-0.00179	-84.7043	-0.00269
-36.1196	-0.000981651	-35.1283	0.006	-84.5196	-0.00679
-35.975	-0.000796586	-34.962	0.00386	-84.3967	-0.00429
-35.8882	0.00556	-34.7822	0.000273934	-84.2179	-0.00776
-35.6239	-0.00706	-34.6603	0.00289	-84.1162	-0.00299
-35.5618	0.00195	-34.4677	-0.00206	-83.9518	-0.00493
-35.3978	5.6449e-05	-34.3685	0.00297	-83.7931	-0.00625
-35.2165	-0.00369	-34.2076	0.00141	-83.645	-0.00645
-35.1239	0.00206	-34.0262	-0.00235	-83.5807	0.00233
-34.9125	-0.0049	-33.8993	-0.000268476	-83.4522	0.00424
-34.8282	0.00172	-33.7301	-0.00271	-83.1465	-0.01282
-34.5928	-0.0078	-33.6244	0.00163	-83.0829	-0.00397
-34.5504	0.00331	-33.442	-0.00224	-82.9777	0.000426661
-34.2433	-0.0139	-33.3344	0.00191	-82.8305	0.000338327
-34.2233	-0.000375163	-33.2269	0.00606	-82.5959	-0.00911
-34.0525	-0.003	-33.0841	0.00643	-82.587	0.00559
-33.9327	-0.000161613	-32.88	0.000248998	-82.312	-0.00818
-33.8322	0.00473	-32.7967	0.00699	-82.2217	-0.00219
-33.6516	0.00106	-32.6217	0.00392	-82.1162	0.00217
-33.48	-0.00164	-32.4535	0.00157	-81.9243	-0.0027
-33.2317	-0.01255	-32.2827	-0.00105	-81.7462	-0.0061
-33.1486	-0.00579	-32.1497	0.000378173	-81.6472	-0.00104
-33.09	0.0036	-31.9354	-0.00689	-81.3441	-0.01781
-32.9161	0.00063891	-31.826	-0.00295	-81.3309	-0.00358
-32.7357	-0.00301	-31.7216	0.00154	-81.2343	0.00174
-32.578	-0.00423	-31.5738	0.00137	-81.0166	-0.0059
-32.4932	0.00235	-31.4798	0.00697	-80.9056	-0.00211
-32.2968	-0.00301	-31.297	0.00306	-80.753	-0.00279
-32.1632	-0.00165	-31.1656	0.00466	-80.502	-0.01399
-32.0254	-0.000743485	-30.9129	-0.00672	-80.4093	-0.00825
-31.9101	0.00258	-30.7545	-0.00801	-80.3654	0.00271
-31.8231	0.00893	-30.6027	-0.00861	-80.2503	0.00605
-31.5696	-0.00254	-30.603	0.00708	-80.1094	0.00662
-31.3911	-0.00599	-30.3535	-0.00396	-79.8216	-0.00852
-31.282	-0.00201	-30.2512	0.000747684	-79.7755	0.0022
-31.0451	-0.01171	-30.1235	0.00273	-79.6487	0.0043
-30.9927	-0.00165	-29.9394	-0.00131	-79.3731	-0.00954
-30.9351	0.00783	-29.8675	0.00665	-79.3062	-0.00105
-30.6426	-0.00781	-29.6771	0.00194	-79.1707	0.000107746
-30.4991	-0.00751	-29.4442	-0.00733	-79.014	-0.00101
-30.3603	-0.00671	-29.4471	0.00864	-78.8868	0.00104
-30.315	0.0041	-29.1968	-0.0025	-78.6773	-0.00572
-30.1224	-0.000850272	-29.0803	0.000693603	-78.5745	-0.00106
-29.9231	-0.00653	-28.9417	0.00152	-78.4303	-0.000841959
-29.7901	-0.0051	-28.7597	-0.0023	-78.2497	-0.0045
-29.6313	-0.00644	-28.634	-0.000101882	-78.1273	-0.00195
-29.4618	-0.00892	-28.5086	0.00214	-77.9997	5.79836e-05
-29.4194	0.0022	-28.355	0.00136	-77.85	-0.000314202
-29.2205	-0.00343	-28.2214	0.00271	-77.6918	-0.00158
-29.1103	0.000434337	-28.1181	0.00732	-77.518	-0.00452
-28.7857	-0.01864	-27.8363	-0.00718	-77.3733	-0.00435
-28.8951	0.00872	-27.7992	0.00451	-77.2295	-0.00409
-28.6182	-0.00526	-27.5919	-0.00203	-77.1185	-0.00030666
-28.4289	-0.00986	-27.4836	0.00204	-77.0205	0.00486
-28.3419	-0.00351	-27.3029	-0.00164	-76.8637	0.00374
-28.2588	0.00325	-27.0944	-0.00829	-76.5935	-0.00951
-28.0268	-0.00592	-27.0291	0.00037126	-76.5451	0.000963491
-27.8902	-0.00488	-26.882	0.000294623	-76.4164	0.00285
-27.7654	-0.00259	-26.6753	-0.00618	-76.2122	-0.00335
-27.6368	-0.000688373	-26.5967	0.00107	-76.0855	-0.00125
-27.4969	-5.87548e-06	-26.4155	-0.00266	-75.9429	-0.000859172
-27.3529	0.000243193	-26.2736	-0.00219	-75.7342	-0.00753
-27.2198	0.00165	-26.1357	-0.00129	-75.6327	-0.00273
-27.0251	-0.00353	-26.0686	0.00718	-75.5127	8.16712e-05
-26.9383	0.00284	-25.8699	0.00157	-75.3699	0.000456956
-26.7553	-0.00108	-25.7413	0.00347	-75.2206	0.00013748
-26.6421	0.00246	-25.47	-0.0099	-75.0124	-0.00649
-26.5286	0.00596	-25.4152	-0.000117839	-74.8604	-0.0071
-26.3905	0.00684	-25.262	-0.000852342	-74.7394	-0.00439
-26.1749	-0.000565193	-25.0693	-0.00582	-74.6285	-0.000606776
-25.9472	-0.00927	-25.0253	0.00513	-74.4261	-0.0066
-25.8228	-0.00694	-24.8294	-0.000173214	-74.3281	-0.00144
-25.6921	-0.00527	-24.6534	-0.00335	-74.1867	-0.000908918
-25.5928	-0.000234847	-24.4718	-0.00713	-74.0061	-0.00458
-25.392	-0.00607	-24.3444	-0.00511	-73.9196	0.00183
-25.2234	-0.00845	-24.2208	-0.00268	-73.77	0.00147
-25.1177	-0.00411	-24.0821	-0.00187	-73.609	-0.000102386
-24.9667	-0.00461	-23.9344	-0.00202	-73.4185	-0.00483
-24.9099	0.00496	-23.7431	-0.00683	-73.292	-0.00271
-24.69	-0.00291	-23.6684	0.000824258	-73.1416	-0.00315
-24.5816	0.00115	-23.5579	0.00466	-72.9821	-0.00457
-24.4337	0.000977576	-23.4352	0.00719	-72.8559	-0.00241
-24.3077	0.00314	-23.1968	-0.00267	-72.7133	-0.00202
-24.1216	-0.00111	-23.0443	-0.00333	-72.504	-0.00876
-23.9347	-0.00546	-22.9337	0.000485645	-72.4448	0.000568156
-23.8177	-0.00232	-22.7741	-0.0009301	-72.2475	-0.00489
-23.6519	-0.00441	-22.7072	0.00756	-72.0513	-0.01023
-23.5817	0.00373	-22.4573	-0.00352	-71.9034	-0.0104
-23.3579	-0.00456	-22.3177	-0.0028	-71.8002	-0.00579
-23.3384	0.00902	-22.1774	-0.00217	-71.713	0.000533683
-23.1078	-1.24321e-05	-22.0529	0.000170571	-71.4796	-0.00878
-22.9401	-0.00229	-21.897	-0.000862509	-71.4042	-0.0012
-22.7171	-0.0105	-21.8092	0.0054	-71.1693	-0.01067
-22.653	-0.00172	-21.5932	-0.00206	-71.1022	-0.0022
-22.545	0.00239	-21.4365	-0.00317	-70.9003	-0.00815
-22.4325	0.00601	-21.3537	0.00363	-70.7998	-0.00324
-22.2016	-0.00305	-21.1491	-0.00261	-70.6385	-0.00486
-22.168	0.00901	-21.057	0.00318	-70.5415	0.000422294
-21.982	0.00476	-20.9301	0.00526	-70.381	-0.0011
-21.8689	0.00832	-20.7124	-0.00237	-70.2647	0.00211
-21.656	0.00119	-20.5699	-0.00197	-70.0297	-0.00737
-21.5411	0.00455	-20.4627	0.00221	-69.8794	-0.00781
-21.367	0.00158	-20.3645	0.00736	-69.783	-0.00246
-21.1974	-0.000916905	-20.164	0.00157	-69.652	-0.000825839
-21.0631	0.000363735	-20.0505	0.00507	-69.5379	0.00262
-20.9432	0.00319	-19.8409	-0.0017	-69.4066	0.00423
-20.7263	-0.00436	-19.7232	0.00136	-69.179	-0.00447
-20.5727	-0.00514	-19.6082	0.00471	-69.058	-0.00177
-20.4075	-0.00717	-19.442	0.00258	-68.8341	-0.01006
-20.2424	-0.00917	-19.2732	0.000172925	-68.7009	-0.00866
-20.1857	0.000405923	-19.1558	0.00327	-68.585	-0.00541
-19.9368	-0.01057	-18.9957	0.00179	-68.4211	-0.00729
-19.8374	-0.00555	-18.8833	0.00541	-68.3587	0.00169
-19.671	-0.0077	-18.6461	-0.0043	-68.1754	-0.00227
-19.6178	0.00226	-18.5811	0.00439	-68.0214	-0.00309
-19.4158	-0.0037	-18.3976	0.000405001	-67.8517	-0.0056
-19.3214	0.00185	-18.2045	-0.00459	-67.6896	-0.00728
-19.2421	0.00902	-18.0912	-0.00107	-67.5553	-0.006
-18.9991	-0.00133	-17.957	0.000223094	-67.4398	-0.0027
-18.9192	0.00578	-17.8548	0.00495	-67.3448	0.00278
-18.6299	-0.00952	-17.6335	-0.00308	-67.1348	-0.00403
-18.5139	-0.00628	-17.5007	-0.00163	-66.9615	-0.00692
-18.4191	-0.000771971	-17.3639	-0.000617728	-66.8778	-0.000219308
-18.2588	-0.00227	-17.2607	0.004	-66.6772	-0.00603
-18.2117	0.00835	-17.0653	-0.00126	-66.5136	-0.00788
-17.8975	-0.00962	-16.9601	0.00314	-66.3686	-0.00775
-17.8688	0.00297	-16.6968	-0.00938	-66.2366	-0.00621
-17.6434	-0.0055	-16.6795	0.00443	-66.0611	-0.00934
-17.5768	0.00303	-16.437	-0.00587	-65.9226	-0.0085
-17.4066	0.000471222	-16.3884	0.00459	-65.8106	-0.00483
-17.2747	0.00201	-16.2441	0.0048	-65.6647	-0.00478
-17.1332	0.00253	-16.0723	0.00207	-65.4622	-0.0108
-16.9598	-0.000373278	-15.8613	-0.00485	-65.3774	-0.00421
-16.8112	-0.000616216	-15.7056	-0.00586	-65.2518	-0.002
-16.7181	0.00507	-15.521	-0.00995	-65.1018	-0.00239
-16.4376	-0.00929	-15.4969	0.00312	-64.9611	-0.00179
-16.4226	0.00476	-15.2793	-0.00451	-64.8065	-0.00268
-16.2762	0.00475	-15.1929	0.0019	-64.5752	-0.01178
-16.0356	-0.00534	-15.1379	0.01167	-64.4887	-0.00538
-16.0337	0.01012	-14.8772	-0.000569224	-64.2613	-0.01405
-15.8405	0.00509	-14.7753	0.00418	-64.2101	-0.00388
-15.6095	-0.00397	-14.5358	-0.00579	-63.98	-0.01285
-15.4771	-0.00248	-14.4531	0.00101	-63.9319	-0.00234
-15.4001	0.00494	-14.3378	0.00433	-63.8179	0.00112
-15.2384	0.00328	-14.1907	0.00424	-63.6608	-3.36007e-05
-15.0885	0.0029	-13.9933	-0.00123	-63.5235	0.000932326
-14.9462	0.00333	-13.8646	0.000659772	-63.3812	0.00136
-14.7177	-0.00547	-13.7383	0.0028	-63.2086	-0.00146
-14.5336	-0.00951	-13.6152	0.00529	-63.0213	-0.00585
-14.4707	-0.000593627	-13.4211	0.000168389	-62.8838	-0.0049
-14.4475	0.01259	-13.2948	0.00231	-62.7142	-0.0074
-14.2584	0.00801	-13.142	0.00161	-62.6157	-0.00228
-14.0841	0.00501	-12.9564	-0.00259	-62.4667	-0.00257
-13.9173	0.00282	-12.8735	0.00419	-62.3296	-0.00158
-13.7149	-0.00319	-12.7041	0.00172	-62.1137	-0.00903
-13.6369	0.00412	-12.5576	0.0017	-62.0163	-0.0038
-13.5298	0.00832	-12.3655	-0.0032	-61.8199	-0.00915
-13.3113	0.000591714	-12.2348	-0.00154	-61.7969	0.00403
-13.1204	-0.00418	-12.138	0.00377	-61.583	-0.00319
-12.9848	-0.00304	-11.8431	-0.01213	-61.3737	-0.00994
-12.8523	-0.00157	-11.7909	-0.00207	-61.3018	-0.00197
-12.7622	0.00445	-11.6558	-0.000869021	-61.1172	-0.00608
-12.5991	0.00265	-11.5316	0.0015	-60.9703	-0.00614
-12.4133	-0.00157	-11.3405	-0.0033	-60.8111	-0.00751
-12.3055	0.00254	-11.2673	0.00453	-60.6619	-0.00783
-12.1054	-0.00321	-11.0375	-0.00441	-60.5266	-0.00665
-11.9723	-0.00181	-10.885	-0.00507	-60.3929	-0.0053
-11.7864	-0.00604	-10.7978	0.00125	-60.2653	-0.0033
-11.73	0.00358	-10.6072	-0.00348	-60.1461	-0.000398668
-11.5399	-0.00111	-10.4504	-0.00461	-59.9269	-0.00819
-11.3554	-0.00519	-10.3128	-0.00368	-59.7427	-0.01225
-11.2469	-0.00115	-10.1719	-0.0031	-59.6707	-0.00431
-11.0782	-0.00355	-10.0002	-0.00582	-59.5174	-0.00505
-10.9624	-0.00028133	-9.86241	-0.00491	-59.3858	-0.00348
-10.8212	0.000266931	-9.75682	-0.000552133	-59.2196	-0.0056
-10.6431	-0.00315	-9.61733	0.000176363	-59.1005	-0.0027
-10.5593	0.00354	-9.46788	-0.000160549	-58.8815	-0.01048
-10.3793	-6.40653e-05	-9.32596	0.000308711	-58.7856	-0.00508
-10.3041	0.00755	-9.09221	-0.00905	-58.6745	-0.00132
-10.0274	-0.00641	-9.05583	0.00271	-58.4765	-0.00684
-9.97407	0.00354	-8.8182	-0.00706	-58.3757	-0.00198
-9.79962	0.000529562	-8.69807	-0.00426	-58.2597	0.00127
-9.55271	-0.01024	-8.55903	-0.00348	-58.0684	-0.00354
-9.51006	0.000853605	-8.48236	0.00397	-57.929	-0.00281
-9.31684	-0.00417	-8.34985	0.00545	-57.762	-0.00502
-9.23648	0.00289	-8.11934	-0.00357	-57.6215	-0.00441
-9.06278	-4.43617e-05	-8.07582	0.00743	-57.4519	-0.0069
-8.97209	0.00591	-7.82617	-0.00363	-57.33	-0.00429
-8.85068	0.00857	-7.69011	-0.00253	-57.2045	-0.00206
-8.59753	-0.00286	-7.58564	0.00195	-57.0347	-0.00457
-8.45943	-0.00199	-7.45315	0.00342	-56.8746	-0.00605
-8.35106	0.00207	-7.22775	-0.00504	-56.6985	-0.00924
-8.25284	0.00721	-7.11707	-0.00123	-56.5472	-0.00977
-8.01858	-0.0022	-6.98894	0.000715599	-56.3826	-0.01173
-7.82971	-0.00675	-6.89945	0.00679	-56.2867	-0.00634
-7.72943	-0.00183	-6.6113	-0.00838	-56.1688	-0.00329
-7.6909	0.0097	-6.47036	-0.00781	-56.1027	0.00529
-7.3979	-0.00599	-6.38529	-0.00126	-55.8506	-0.00603
-7.31989	0.00131	-6.26117	0.00112	-55.602	-0.01698
-7.18537	0.00257	-6.14985	0.00486	-55.6696	0.0059
-7.03987	0.00266	-5.94213	-0.00171	-55.3938	-0.00795
-6.92345	0.00585	-5.87242	0.00648	-55.3246	0.000298126
-6.71664	-0.000621382	-5.63672	-0.00308	-55.1256	-0.00534
-6.55947	-0.00178	-5.46138	-0.00619	-54.9789	-0.00538
-6.43952	0.00103	-5.26351	-0.01171	-54.8513	-0.00338
-6.28761	0.00043295	-5.21749	-0.000978229	-54.6488	-0.00939
-6.17201	0.00372	-5.06862	-0.00125	-54.5262	-0.00685
-5.97265	-0.00196	-4.87038	-0.00681	-54.3395	-0.01117
-5.75701	-0.00938	-4.78964	0.000204666	-54.302	0.000466435
-5.62282	-0.00808	-4.64451	0.000330617	-54.1235	-0.00298
-5.61725	0.00697	-4.45548	-0.00424	-53.9288	-0.00815
-5.45263	0.00501	-4.2644	-0.00903	-53.8189	-0.00426
-5.27554	0.00172	-4.22523	0.00243	-53.7122	-2.51587e-05
-5.12388	0.00114	-4.06687	0.00114	-53.5736	0.000796558
-4.95916	-0.000827599	-3.90017	-0.00104	-53.3886	-0.00334
-4.88053	0.00641	-3.6785	-0.00911	-53.2845	0.00117
-4.60573	-0.00734	-3.6111	-0.000664089	-53.0974	-0.00319
-4.5271	-9.76773e-05	-3.5463	0.00806	-52.9043	-0.0082
-4.43982	0.00622	-3.29008	-0.00371	-52.7792	-0.00592
-4.14947	-0.0092	-3.14057	-0.00405	-52.6666	-0.00232
-4.07739	-0.00126	-3.02249	-0.00103	-52.5467	0.000505853
-3.96348	0.00221	-2.91739	0.00338	-52.397	0.000140104
-3.89042	0.01005	-2.71045	-0.00311	-52.1938	-0.00595
-3.66291	0.00135	-2.66894	0.0081	-52.0699	-0.00355
-3.48126	-0.00243	-2.45209	0.00055535	-51.9079	-0.00523
-3.30644	-0.00548	-2.25222	-0.00518	-51.7141	-0.01032
-3.24297	0.00338	-2.10442	-0.00534	-51.584	-0.00858
-3.09482	0.00318	-2.0395	0.00337	-51.4606	-0.00613
-2.95167	0.00352	-1.8927	0.00332	-51.2909	-0.00863
-2.8069	0.00368	-1.63842	-0.00824	-51.1827	-0.00455
-2.66373	0.00402	-1.58942	0.00218	-51.0159	-0.00675
-2.44516	-0.00372	-1.40142	-0.00229	-50.8972	-0.00379
-2.33937	0.000618532	-1.24316	-0.00357	-50.7965	0.00108
-2.16292	-0.00261	-1.11131	-0.00202	-50.6179	-0.00237
-2.08205	0.00439	-0.98392	4.68622e-06	-50.4508	-0.0046
-1.92462	0.0032	-0.86549	0.00299	-50.2601	-0.00935
-1.7188	-0.00317	-0.71562	0.0026	-50.1778	-0.0025
-1.62048	0.00196	-0.54525	2.95399e-05	-50.0281	-0.00286
-1.48163	0.00276	-0.28492	-0.01217	-49.8655	-0.00461
-1.28918	-0.00218	-0.26174	0.001	-49.727	-0.00377
-1.11762	-0.00488	-0.04312	-0.00674	-49.6174	0.000152817
-1.00817	-0.000938925	0.01635	0.00255	-49.4664	-0.000343447
-0.86029	-0.00111	0.11885	0.00724	-49.2794	-0.0047
-0.6262	-0.0105	0.26669	0.00708	-49.1343	-0.00458
-0.61903	0.00438	0.37865	0.01075	-48.9866	-0.00472
-0.43029	-0.000158107	0.51651	0.01166	-48.7958	-0.00949
-0.26796	-0.00187	0.58638	0.01983	-48.7237	-0.00154
0.05278	-0.02054	0.66226	0.02737	-48.5012	-0.0097
-0.0027	0.00105	0.83986	0.02402	-48.4457	1.79922e-05
0.14755	0.00062681	0.92448	0.03062	-48.2436	-0.00596
0.27475	0.00267	0.96886	0.04153	-48.2154	0.00669
0.41902	0.00289	1.08151	0.04513	-47.995	-0.00125
0.36503	0.02432	1.0719	0.06181	-47.7842	-0.00814
0.47324	0.02839	1.14745	0.06938	-47.7541	0.00429
0.45167	0.04635	1.2338	0.07579	-47.6136	0.00491
0.37224	0.0705	1.24377	0.09038	-47.3955	-0.00277
0.46891	0.07581	1.36652	0.0929	-47.2977	0.00241
0.71612	0.06502	1.51045	0.09316	-47.0603	-0.00734
0.65839	0.08685	1.52845	0.10688	-47.0133	0.00329
0.64876	0.10353	1.64747	0.1098	-46.8827	0.00498
0.77164	0.10604	1.70711	0.11908	-46.6017	-0.00944
0.76811	0.12207	1.81233	0.12347	-46.5427	-9.18507e-05
0.76225	0.13835	1.9161	0.12802	-46.3713	-0.00278
0.9008	0.13918	1.89478	0.14596	-46.3001	0.00525
0.90073	0.15484	1.97467	0.15306	-46.1219	0.00184
0.94699	0.16554	2.01734	0.16415	-45.8974	-0.00653
0.99749	0.17579	2.08694	0.17236	-45.7747	-0.004
1.01184	0.18991	2.09614	0.18703	-45.6427	-0.00247
1.12602	0.19334	2.25852	0.18531	-45.4545	-0.00695
1.05701	0.21638	2.41779	0.18392	-45.3136	-0.00638
1.01115	0.23694	2.35804	0.20597	-45.23	0.000330148
0.97304	0.25667	2.48419	0.20813	-45.0607	-0.00212
1.1098	0.25769	2.61463	0.20982	-44.9213	-0.00138
1.2605	0.25722	2.66565	0.22002	-44.7241	-0.00684
1.16128	0.28349	2.72714	0.22909	-44.7071	0.007
1.35139	0.2788	2.78125	0.23896	-44.5534	0.00621
1.31566	0.29828	2.83248	0.24913	-44.2879	-0.00654
1.3096	0.31458	2.91128	0.25635	-44.0939	-0.01165
1.46168	0.31396	2.9751	0.26518	-44.0691	0.00135
1.61597	0.3131	3.02551	0.27544	-43.8494	-0.0065
1.6574	0.32433	3.14632	0.27817	-43.7766	0.00136
1.70383	0.33501	3.53622	0.2521	-43.5431	-0.00797
1.66187	0.35515	3.44338	0.27769	-43.4628	-0.000902549
1.70884	0.36578	3.8179	0.25327	-43.3335	0.000915129
1.83823	0.36759	3.95807	0.25393	-43.168	-0.00114
1.87999	0.37877	4.20763	0.24288	-42.971	-0.00656
2.02138	0.3793	4.33254	0.24517	-42.8374	-0.00521
2.15398	0.38076	4.55631	0.23688	-42.7534	0.00146
2.30759	0.37998	4.65082	0.24242	-42.6077	0.00153
2.26732	0.39994	4.76877	0.24545	-42.4366	-0.00113
2.62821	0.37698	4.85502	0.25188	-42.365	0.00687
2.74172	0.38049	4.87826	0.26505	-42.0992	-0.00592
2.68613	0.40209	4.94689	0.27336	-41.9784	-0.0032
2.81356	0.40411	5.01212	0.28203	-41.8916	0.00317
2.93708	0.40654	5.17675	0.28007	-41.7112	-0.000478573
3.02681	0.4126	5.16247	0.29725	-41.5557	-0.00146
3.23017	0.40649	5.20845	0.30799	-41.4606	0.00402
3.2146	0.42381	5.21319	0.32313	-41.3231	0.00496
3.28483	0.43195	5.36889	0.32213	-41.0922	-0.00409
3.37339	0.43812	5.397	0.33478	-41.0162	0.00343
3.43122	0.44759	5.45208	0.34454	-40.8421	0.000450714
3.45065	0.46116	5.52631	0.35225	-40.6748	-0.00179
3.69684	0.45047	5.64366	0.35535	-40.5424	-0.000301739
3.76223	0.45913	5.67155	0.36802	-40.4093	0.00111
3.85774	0.46456	5.79566	0.37039	-40.2334	-0.00205
3.75013	0.49173	5.92349	0.37237	-40.1032	-0.000336194
3.88281	0.49319	6.11229	0.36782	-39.9393	-0.00221
3.94922	0.50173	6.27897	0.36564	-39.8526	0.00415
3.98404	0.51366	6.49947	0.3577	-39.6682	8.18421e-05
4.03137	0.52425	6.80371	0.3408	-39.5607	0.00423
4.08739	0.53391	7.16416	0.31789	-39.3492	-0.00275
4.20964	0.53648	7.29608	0.31943	-39.2104	-0.00194
4.18697	0.55456	7.31252	0.33332	-39.0861	0.000412643
4.32889	0.55503	7.38701	0.341	-38.9622	0.0028
4.65089	0.53623	7.54983	0.33924	-38.8198	0.00323
4.6407	0.55297	7.56337	0.35344	-38.5917	-0.00553
4.79588	0.55202	7.6881	0.35575	-38.4348	-0.00666
5.03374	0.54222	7.85075	0.354	-38.3795	0.00308
5.02749	0.55854	7.89307	0.36513	-38.1351	-0.00742
5.11035	0.56533	7.90141	0.37989	-37.9798	-0.00838
5.40094	0.54989	7.95181	0.39015	-37.9166	0.000510182
5.21113	0.58585	8.15362	0.38421	-37.7826	0.00182
5.34276	0.58742	8.28551	0.38575	-37.6129	-0.000674057
5.43229	0.59349	8.26004	0.40413	-37.426	-0.00503
5.63063	0.58792	8.29956	0.41556	-37.3098	-0.0018
6.05509	0.55816	8.3586	0.4249	-37.163	-0.00186
6.06476	0.57278	8.46623	0.42903	-37.0624	0.00303
6.30343	0.56289	8.50699	0.44033	-36.8807	-0.000754897
6.53762	0.55349	8.60519	0.44548	-36.7287	-0.00137
6.57476	0.56517	8.70478	0.45047	-36.5981	0.00032127
6.62007	0.57597	8.64957	0.47203	-36.4721	0.00249
6.77573	0.57497	8.76755	0.47506	-36.2656	-0.00396
7.07748	0.55833	8.90744	0.47575	-36.1605	0.0004526
7.43445	0.53579	9.06495	0.47455	-36.0334	0.00251
7.59098	0.5347	9.06127	0.4906	-35.9138	0.00537
7.60962	0.54835	9.05065	0.50739	-35.7493	0.00342
7.73623	0.55046	9.14139	0.51334	-35.6092	0.00409
7.93269	0.54509	9.37917	0.50355	-35.3941	-0.00328
7.81186	0.57367	9.54983	0.50094	-35.2144	-0.00685
7.91801	0.57797	9.58726	0.51259	-35.1018	-0.00324
8.00603	0.5842	9.74973	0.51086	-34.8842	-0.01088
7.9846	0.60215	9.75561	0.52589	-34.8678	0.00302
8.0128	0.61478	9.81381	0.53531	-34.6711	-0.00238
8.0263	0.62899	9.82	0.5503	-34.5448	-0.000230045
8.07847	0.63906	9.94312	0.55279	-34.358	-0.00456
8.07245	0.65536	10.0332	0.5588	-34.2801	0.00275
8.39484	0.63652	10.1554	0.56138	-34.0896	-0.00197
8.57863	0.6325	10.3867	0.55228	-33.9209	-0.00437
8.63989	0.6416	10.406	0.56587	-33.7974	-0.00194
8.78436	0.6418	10.773	0.54226	-33.6097	-0.00637
9.20096	0.61287	10.7731	0.5579	-33.4761	-0.005
9.32753	0.61498	10.9989	0.5494	-33.3435	-0.00353
9.24898	0.63904	11.1473	0.54917	-33.2439	0.00146
9.30343	0.64887	11.293	0.54924	-33.1097	0.00276
9.34414	0.66016	11.3236	0.56162	-32.9778	0.00429
9.42989	0.66664	11.4277	0.56613	-32.784	-0.000785623
9.6602	0.65765	11.4132	0.58334	-32.6944	0.00528
9.96665	0.64051	11.6082	0.57813	-32.5071	0.000891019
10.0372	0.64862	11.6712	0.58704	-32.3187	-0.00361
10.3412	0.63174	11.6496	0.605	-32.1637	-0.00454
10.4906	0.63141	11.7416	0.61082	-32.0558	-0.000437712
10.6281	0.63234	11.8228	0.61778	-31.8383	-0.00806
10.9249	0.61624	11.9891	0.61565	-31.7927	0.00272
10.9256	0.63182	12.134	0.61579	-31.6552	0.00366
10.925	0.64754	12.1733	0.62724	-31.4631	-0.00123
11.1308	0.64117	12.2158	0.63835	-31.3137	-0.00157
11.5241	0.61474	12.3839	0.63602	-31.17	-0.0013
11.6811	0.6136	12.4695	0.64251	-31.0737	0.00405
11.886	0.60732	12.6068	0.64348	-30.8384	-0.00547
11.9984	0.61095	12.7093	0.64816	-30.7527	0.00102
12.0414	0.62199	12.8833	0.6452	-30.554	-0.00458
12.0957	0.63184	12.9375	0.65506	-30.4459	-0.00050561
12.2744	0.62837	13.0179	0.66211	-30.3871	0.00886
12.3013	0.64115	13.1201	0.66682	-30.1635	0.000591929
12.3508	0.6515	13.2648	0.667	-30.0396	0.00299
12.1919	0.68416	13.2085	0.68867	-29.9154	0.00535
12.4303	0.6743	13.3185	0.69256	-29.702	-0.00183
12.3994	0.69326	13.4206	0.69729	-29.6122	0.00422
12.3161	0.71782	13.4456	0.71027	-29.4355	0.000961351
12.6252	0.70041	13.8174	0.68614	-29.2656	-0.00156
12.8443	0.69262	14.0605	0.67578	-29.1412	0.000783855
13.0823	0.6828	14.1793	0.67872	-28.9922	0.000488617
13.09	0.69763	14.1786	0.69445	-28.8304	-0.00117
13.268	0.69423	14.2527	0.70218	-28.6872	-0.000832531
13.2429	0.71257	14.3829	0.7039	-28.4995	-0.00527
13.4751	0.70338	14.4688	0.71037	-28.4379	0.0038
13.57	0.70888	14.5741	0.71475	-28.2504	-0.000617186
13.6761	0.71318	14.7409	0.71257	-28.123	0.00141
13.7949	0.71612	14.6893	0.73373	-27.985	0.0023
14.0258	0.70707	14.7313	0.7449	-27.8843	0.00718
14.0956	0.71525	14.7797	0.75537	-27.684	0.00139
14.2164	0.71798	14.8221	0.7665	-27.5566	0.00342
14.3767	0.71648	14.8865	0.77525	-27.3975	0.00205
14.5118	0.71768	15.0547	0.77291	-27.2683	0.00388
14.5755	0.7265	15.4194	0.74954	-27.083	-0.000292404
14.8835	0.7092	15.6563	0.73985	-26.8853	-0.00579
14.88	0.72524	15.9235	0.72691	-26.8131	0.00213
14.9013	0.7386	15.9824	0.73627	-26.644	-0.000309446
15.0777	0.73538	16.3207	0.71572	-26.4578	-0.00458
15.1793	0.74016	16.4547	0.71704	-26.3785	0.00259
15.3869	0.7336	16.8624	0.68906	-26.2188	0.00116
15.6287	0.72338	17.1404	0.67498	-26.064	0.000249149
15.9248	0.70736	17.2386	0.68013	-25.9699	0.00583
16.4399	0.66789	17.2564	0.69387	-25.8008	0.00339
16.5132	0.6757	17.3923	0.69499	-25.6409	0.00194
16.4644	0.69658	17.572	0.69142	-25.4826	0.000651502
16.7341	0.68337	17.6761	0.69593	-25.3554	0.0027
16.8624	0.68529	17.8053	0.69776	-25.1393	-0.00477
16.9892	0.68737	17.8942	0.7039	-25.0084	-0.00312
17.251	0.67501	17.9586	0.71267	-24.9065	0.00162
17.2978	0.68567	18.0098	0.72284	-24.7301	-0.00159
17.6637	0.66216	18.1455	0.72398	-24.5757	-0.00246
17.6992	0.67402	18.1649	0.73755	-24.5106	0.00623
17.7662	0.6825	18.2439	0.74476	-24.3043	-0.000197905
17.8909	0.68481	18.4389	0.73954	-24.1479	-0.00127
17.957	0.69339	18.5132	0.74725	-24.0215	0.000849716
18.1501	0.68838	18.5565	0.75827	-23.876	0.000935379
18.1018	0.7092	18.9175	0.7353	-23.742	0.00225
18.2579	0.70815	19.0005	0.74207	-23.5607	-0.00149
18.4548	0.70274	19.3848	0.7166	-23.4341	0.000617891
18.4438	0.71956	19.541	0.71554	-23.3417	0.00639
18.5935	0.71919	19.6113	0.72368	-23.1611	0.00271
18.7441	0.71874	19.8009	0.71904	-23.0025	0.0014
18.7345	0.73541	19.936	0.72024	-22.8819	0.00414
18.9277	0.7304	20.0489	0.72382	-22.6911	-0.000613475
19.0614	0.73174	20.1857	0.72483	-22.5753	0.00264
19.1817	0.73452	20.3453	0.72341	-22.4566	0.0056
19.3398	0.73326	20.4273	0.7303	-22.3316	0.00788
19.6909	0.71134	20.7379	0.71272	-22.1708	0.00633
19.6598	0.73032	20.83	0.71851	-22.002	0.00392
19.6925	0.74247	20.9939	0.71663	-21.8325	0.00144
19.6675	0.7608	21.1403	0.71663	-21.6898	0.00182
20.0165	0.73911	21.12	0.73444	-21.5094	-0.00182
20.2822	0.72633	21.2418	0.73707	-21.3906	0.00111
20.4144	0.72784	21.3367	0.74257	-21.2678	0.00362
20.5915	0.72454	21.4691	0.74406	-21.0784	-0.000984641
20.4219	0.75834	21.414	0.76561	-20.9561	0.00158
20.4187	0.77434	21.5044	0.77159	-20.821	0.00278
20.8053	0.74862	21.5991	0.77711	-20.6916	0.00459
20.7512	0.77007	21.8806	0.76264	-20.5202	0.0019
20.9255	0.76707	22.027	0.76263	-20.4684	0.01201
21.067	0.76758	22.0353	0.7774	-20.2684	0.00626
21.1248	0.77704	22.1765	0.77794	-20.0689	0.000574652
21.1891	0.78581	22.3083	0.77949	-19.905	-0.00131
21.3903	0.77994	22.4605	0.77887	-19.8656	0.01013
21.5031	0.78353	22.5123	0.78898	-19.6863	0.00659
21.5831	0.79062	22.4848	0.80758	-19.5464	0.00728
21.5558	0.80919	22.5043	0.82114	-19.3945	0.00668
21.7083	0.80852	22.7011	0.81574	-19.2247	0.00416
21.7675	0.81784	22.9813	0.80141	-19.0537	0.00152
21.8835	0.82107	23.0302	0.81184	-18.8949	0.000185085
21.9769	0.82674	23.3074	0.79783	-18.8172	0.00752
22.0564	0.83388	23.6823	0.77337	-18.6692	0.00734
22.2299	0.83097	23.777	0.77889	-18.5673	0.01208
22.3662	0.83204	23.9537	0.77563	-18.39	0.00878
22.6499	0.81733	24.1094	0.77463	-18.2321	0.00753
22.6228	0.83589	24.3234	0.76739	-18.0055	-0.00106
22.7099	0.84222	24.5361	0.76029	-17.956	0.00929
22.7141	0.85742	24.5044	0.77934	-17.7549	0.00343
22.7704	0.86705	24.5524	0.78986	-17.5981	0.00231
22.9538	0.86307	24.7286	0.78665	-17.5424	0.012
23.024	0.87122	24.9091	0.78299	-17.3525	0.00733
22.9982	0.88963	25.1172	0.77638	-17.1702	0.00349
23.0801	0.89652	25.2178	0.78127	-17.029	0.00403
23.2955	0.88912	25.2259	0.79606	-16.9746	0.01385
23.2855	0.90584	25.2538	0.80873	-16.7401	0.00442
23.3006	0.91988	25.4996	0.79808	-16.5939	0.00443
23.4193	0.92283	25.6842	0.79398	-16.4243	0.00194
23.6276	0.9162	25.6179	0.81674	-16.2939	0.00364
23.6824	0.92598	25.8629	0.80617	-16.1131	-5.9268e-05
23.6225	0.94805	26.1228	0.79402	-16.0018	0.00369
23.7764	0.94723	26.3213	0.78843	-15.9146	0.01001
24.0495	0.93366	26.5179	0.78305	-15.6695	-0.000559553
24.0907	0.94491	26.6165	0.78816	-15.6141	0.00916
24.0811	0.96158	26.6568	0.7995	-15.448	0.00704
24.26	0.95809	26.9297	0.78595	-15.2568	0.00224
24.3201	0.96731	27.0756	0.786	-15.1206	0.00333
24.4721	0.9667	27.0404	0.80542	-15.0033	0.00642
24.5611	0.97283	27.1061	0.81404	-14.8407	0.00468
24.7849	0.96453	27.2959	0.80938	-14.7056	0.00588
24.9304	0.96462	27.3453	0.81976	-14.5665	0.00665
24.8502	0.98886	27.3575	0.83411	-14.4493	0.00976
24.8158	1.00818	27.5099	0.83345	-14.2519	0.00429
24.9489	1.00959	27.6051	0.83893	-14.1043	0.00415
25.0044	1.01931	27.5286	0.86276	-14.0017	0.00882
25.0894	1.02587	27.6837	0.86181	-13.8364	0.00679
25.1269	1.03751	27.7314	0.87237	-13.6435	0.0018
25.2582	1.03911	27.8353	0.87691	-13.5555	0.00804
25.2503	1.05561	28.0563	0.86892	-13.451	0.01251
25.2414	1.07221	28.131	0.87658	-13.2754	0.00937
25.2348	1.08857	28.2732	0.87701	-13.1026	0.00654
25.2265	1.1051	28.3447	0.88502	-12.9864	0.00976
25.145	1.12947	28.5003	0.88403	-12.7945	0.00488
25.2096	1.13821	28.4695	0.90298	-12.6907	0.00942
25.3379	1.14014	28.597	0.90499	-12.4888	0.00348
25.2824	1.16173	28.734	0.90598	-12.3427	0.0035
25.4242	1.16222	28.9562	0.89786	-12.2471	0.00892
25.5231	1.16728	29.0397	0.90459	-12.0763	0.0063
25.5964	1.17508	29.1022	0.91355	-11.9461	0.00802
25.6701	1.18285	29.2506	0.91333	-11.8013	0.00818
25.6919	1.19618	29.3044	0.92322	-11.6092	0.00328
25.9085	1.18865	29.2898	0.94044	-11.4913	0.00631
26.0775	1.18621	29.6448	0.91811	-11.4104	0.01331
26.111	1.19828	29.7354	0.92407	-11.2514	0.01195
26.1131	1.21371	29.8086	0.9319	-11.1569	0.0175
26.0285	1.23842	29.8995	0.93782	-10.8862	0.00418
26.0755	1.24904	29.9931	0.94345	-10.7212	0.00219
26.0674	1.26556	30.1038	0.94727	-10.6357	0.00869
26.0907	1.27871	30.2311	0.9493	-10.5424	0.01435
26.1617	1.28678	30.3453	0.95274	-10.34	0.00836
26.2471	1.29328	30.4286	0.95948	-10.182	0.0071
26.2614	1.3074	30.5528	0.96185	-10.0773	0.01155
26.2865	1.32037	30.6351	0.9687	-9.89719	0.00793
26.3765	1.32639	30.7229	0.97495	-9.77373	0.01037
26.477	1.33129	30.7841	0.98406	-9.62631	0.01025
26.4487	1.34997	31.0549	0.97074	-9.45849	0.00795
26.4862	1.36161	30.9416	0.99851	-9.27737	0.00422
26.5581	1.36957	31.0646	1.00101	-9.11401	0.0024
26.5291	1.38833	31.1459	1.00797	-9.0238	0.0084
26.6588	1.3901	31.3667	1	-8.87815	0.00847
26.8457	1.38575	31.5407	0.99703	-8.69323	0.00433
26.9094	1.39459	31.5799	1.00849	-8.63691	0.01396
26.8332	1.4184	31.5246	1.03006	-8.44799	0.0094
26.8161	1.43587	31.6721	1.02994	-8.32481	0.01187
26.8738	1.44535	31.7814	1.0339	-8.14497	0.00828
26.8844	1.45986	31.847	1.04253	-7.99705	0.00811
27.0133	1.46173	32.004	1.04138	-7.84337	0.00732
26.9169	1.48769	32.1026	1.04649	-7.73103	0.01095
26.8127	1.5145	32.1823	1.05361	-7.61165	0.01383
26.8419	1.52702	32.2019	1.06718	-7.39434	0.00623
26.9326	1.53297	32.2616	1.07644	-7.26125	0.00764
26.9072	1.55134	32.3517	1.08246	-7.12258	0.00846
26.9822	1.55897	32.4939	1.0829	-7.02369	0.01353
27.092	1.56287	32.5675	1.09067	-6.82349	0.00776
27.1288	1.57458	32.6934	1.09286	-6.7151	0.01181
27.2311	1.57928	32.8564	1.09107	-6.4907	0.00346
27.3624	1.58089	32.971	1.09447	-6.38828	0.00815
27.3393	1.59901	33.0552	1.10111	-6.28266	0.0125
27.293	1.61962	33.1425	1.10742	-6.16289	0.01534
27.348	1.62938	33.213	1.11553	-5.97452	0.01084
27.5765	1.62059	33.3429	1.11729	-5.86187	0.01444
27.5149	1.64283	33.3194	1.13546	-5.76685	0.01992
27.5318	1.65667	33.3833	1.14427	-5.49794	0.0068
27.5577	1.66955	33.5265	1.14461	-5.36104	0.00781
27.6928	1.67074	33.5976	1.15266	-5.21264	0.00758
27.7637	1.67881	33.7426	1.15279	-5.1107	0.01233
27.8616	1.68399	33.7105	1.17188	-4.8959	0.00499
27.954	1.68976	33.8525	1.17235	-4.84729	0.01545
27.9695	1.70375	33.952	1.17735	-4.6448	0.00943
28.0602	1.7097	34.1069	1.17643	-4.51787	0.0115
28.0581	1.72558	34.4379	1.15667	-4.35703	0.00995
28.096	1.73717	34.4936	1.16636	-4.24232	0.01333
28.0769	1.75487	34.5483	1.17616	-4.07016	0.01056
28.0683	1.77144	34.6111	1.1851	-3.96269	0.01471
28.216	1.77128	34.6989	1.19136	-3.83656	0.01687
28.1739	1.79143	34.6797	1.20907	-3.67758	0.01551
28.2882	1.79486	34.7264	1.21972	-3.58408	0.02116
28.3165	1.80748	34.7806	1.22959	-3.35825	0.01265
28.4777	1.80588	34.8456	1.23828	-3.2748	0.01937
28.4472	1.8248	34.9469	1.2431	-3.15096	0.02177
28.4142	1.84398	35.0478	1.24795	-2.98805	0.01999
28.6088	1.83881	35.0408	1.26437	-2.78838	0.01428
28.5972	1.85571	35.1855	1.26453	-2.64194	0.01426
28.6217	1.86873	35.4057	1.25663	-2.58864	0.02421
28.5959	1.88715	35.4815	1.26417	-2.42826	0.02271
28.7	1.89166	35.6048	1.26663	-2.30614	0.02529
28.8988	1.88604	35.7139	1.27061	-2.15266	0.02452
28.9023	1.90132	35.9983	1.25584	-1.97967	0.02167
28.9629	1.91048	36.2657	1.24288	-1.79487	0.01754
28.9296	1.9297	36.3416	1.25042	-1.79377	0.03308
29.0133	1.93639	36.4469	1.2548	-1.50734	0.01808
29.1518	1.93722	36.5773	1.2565	-1.4932	0.03222
29.2673	1.94052	36.7215	1.25673	-1.12888	0.00889
29.406	1.94133	36.8811	1.25531	-0.28263	-0.066
29.6135	1.93477	36.9031	1.26861	-0.14825	-0.06473
29.6446	1.9471	37.0357	1.27007	-0.01487	-0.06335
29.6559	1.96154	37.296	1.25788	-0.01057	-0.04816
29.6691	1.97578	37.3631	1.26635	0.02042	-0.03582
29.7134	1.98669	37.314	1.28726	0.0489	-0.02321
29.9192	1.98032	37.41	1.29264	-0.0041	-0.00189
30.0551	1.98143	37.5372	1.29469	0.02348	0.01081
30.074	1.99506	37.7927	1.283	0.05788	0.02278
30.1349	2.00419	37.7904	1.2989	0.10521	0.03337
29.9804	2.03638	37.7923	1.31435	0.13752	0.04557
30.1486	2.03403	37.8579	1.32298	0.15108	0.05977
30.4457	2.0179	37.8757	1.33673	0.1022	0.08065
30.5021	2.02751	37.9007	1.34972	0.083	0.09836
30.3739	2.05688	37.9031	1.36511	0.09984	0.11221
30.4158	2.06805	37.9696	1.37365	0.11645	0.12608
30.4408	2.08102	38.0476	1.38096	0.11518	0.14187
30.4741	2.09311	38.1344	1.38733	0.07922	0.16137
30.3956	2.11716	38.2226	1.39355	0.06291	0.17877
30.3279	2.14006	38.2833	1.4027	0.09615	0.19087
30.4439	2.1433	38.354	1.4108	0.12365	0.20358
30.4182	2.1617	38.4396	1.4173	0.16923	0.21435
30.3055	2.18941	38.4417	1.43273	0.23614	0.22284
30.2488	2.21112	38.4588	1.44655	0.16926	0.24565
30.3073	2.22051	38.5774	1.44951	0.13664	0.2648
30.3276	2.23399	38.5827	1.4646	0.16736	0.27716
30.1586	2.26773	38.5667	1.48196	0.22536	0.28661
30.2129	2.27757	38.6553	1.48815	0.21542	0.30332
30.2464	2.28963	38.7183	1.49706	0.21399	0.31913
30.2901	2.30061	38.7465	1.5097	0.21907	0.33424
30.2118	2.32465	38.8778	1.5113	0.22735	0.349
30.2632	2.3348	38.9715	1.51693	0.20088	0.36749
30.2558	2.35123	39.1547	1.51298	0.18181	0.38518
30.2484	2.36768	39.11	1.53342	0.217	0.39707
30.3584	2.37156	39.1428	1.54556	0.24342	0.40989
30.4446	2.37799	39.3283	1.54137	0.25116	0.42472
30.4506	2.393	39.4451	1.54452	0.32784	0.43216
30.4434	2.40942	39.4478	1.55989	0.35696	0.4447
30.57	2.41153	39.5355	1.56616	0.38458	0.4574
30.5568	2.42859	39.5302	1.58238	0.38261	0.47326
30.5908	2.44061	39.5295	1.59812	0.26011	0.50202
30.6528	2.44961	39.6761	1.59808	0.2889	0.51459
30.6321	2.46748	39.7835	1.60225	0.40046	0.51831
30.8367	2.46125	39.8552	1.61024	0.40472	0.53351
30.9768	2.46191	39.9317	1.6177	0.3027	0.56007
30.9961	2.47549	40.0727	1.61826	0.35842	0.56976
30.9866	2.49216	40.122	1.62865	0.4147	0.57939
30.9401	2.51279	40.1777	1.63834	0.42792	0.59363
30.9572	2.5266	40.2954	1.6414	0.41558	0.6106
31.0143	2.53615	40.4749	1.63785	0.49803	0.61743
30.9568	2.55795	40.5857	1.64165	0.54605	0.62795
31.0229	2.56653	40.5836	1.65753	0.49246	0.64933
30.981	2.58666	40.5639	1.67529	0.42151	0.67258
31.0144	2.59875	40.7304	1.67313	0.44514	0.6857
31.0313	2.61259	40.8766	1.67314	0.48115	0.6975
30.9579	2.63609	40.9101	1.68522	0.41174	0.72058
30.9371	2.65397	40.9355	1.69815	0.4456	0.73261
31.027	2.66	40.9199	1.71547	0.50594	0.7418
31.0243	2.67593	41.0228	1.72012	0.41259	0.76744
31.0368	2.69025	41.1321	1.72408	0.42056	0.78224
31.1933	2.68916	41.2998	1.72179	0.45065	0.79468
31.3352	2.68962	41.2967	1.73777	0.52703	0.80216
31.3637	2.70222	41.3724	1.74533	0.51004	0.81963
31.3856	2.71554	41.4111	1.75685	0.464	0.8402
31.5429	2.71436	41.5269	1.76011	0.53955	0.84777
31.4792	2.73683	41.5823	1.76983	0.52052	0.86546
31.4171	2.75912	41.6011	1.78348	0.46338	0.88723
31.4634	2.76981	41.6791	1.79079	0.38678	0.91107
31.4092	2.79127	41.6867	1.80563	0.43784	0.92126
31.5052	2.79665	41.7465	1.81489	0.52195	0.92791
31.4717	2.81588	41.7925	1.82561	0.50905	0.94495
31.3533	2.8442	41.9363	1.82588	0.4959	0.96201
31.4534	2.84914	41.9089	1.84448	0.54494	0.97241
31.5162	2.85807	41.9414	1.85665	0.60629	0.9815
31.4841	2.87716	42.0742	1.8581	0.52715	1.00562
31.5933	2.88112	42.1435	1.86633	0.54605	1.01925
31.5212	2.90449	42.2047	1.87544	0.67399	1.02121
31.5049	2.92189	42.3212	1.87863	0.70981	1.03303
31.5072	2.93729	42.375	1.88853	0.65472	1.05458
31.4356	2.9606	42.302	1.91199	0.60513	1.07553
31.4712	2.97244	42.3495	1.92256	0.73216	1.07759
31.5245	2.98239	42.4238	1.93027	0.66571	1.10036
31.5627	2.99395	42.6111	1.92589	0.63173	1.11964
31.5444	3.01156	42.7226	1.92961	0.69864	1.12814
31.4848	3.03359	42.8323	1.93352	0.76065	1.13715
31.4027	3.05803	42.8909	1.94291	0.77713	1.15104
31.4189	3.07194	42.9873	1.94825	0.74144	1.17051
31.3667	3.09318	42.9981	1.96275	0.8273	1.17698
31.3457	3.11108	42.9908	1.97919	0.86391	1.18871
31.3345	3.12793	43.0816	1.98513	0.87485	1.20319
31.3387	3.14313	43.2004	1.98807	0.86653	1.21973
31.359	3.15661	43.2414	1.99934	0.91323	1.23039
31.3966	3.16824	43.3058	2.00811	1.00271	1.23647
31.1816	3.20689	43.3257	2.02163	0.95757	1.25695
31.1325	3.2278	43.4539	2.02357	0.96303	1.27201
31.1822	3.23813	43.5155	2.03263	1.05193	1.27815
31.1986	3.25203	43.5674	2.04273	0.98367	1.30111
31.2328	3.26403	43.6733	2.04706	0.82999	1.3332
31.2493	3.2779	43.9424	2.03391	0.82048	1.34987
31.2527	3.2932	43.989	2.04458	0.86107	1.36118
31.2469	3.30946	43.9608	2.06326	0.89894	1.37278
31.3091	3.31847	43.959	2.0791	0.92131	1.38604
31.2264	3.34297	43.9296	2.0979	0.77156	1.41771
31.2091	3.36047	43.9156	2.11505	0.72127	1.43875
31.2717	3.36942	43.9725	2.12463	0.80628	1.4453
31.3212	3.37977	43.984	2.13904	0.74995	1.46698
31.244	3.40369	44.0217	2.15067	0.78294	1.4791
31.1721	3.42702	44.1267	2.15508	0.74537	1.49877
31.2328	3.43618	44.1529	2.16794	0.62034	1.5278
31.1892	3.4565	44.212	2.17727	0.63193	1.54222
31.0999	3.4817	44.2551	2.18831	0.65939	1.55493
31.1025	3.49708	44.2867	2.20058	0.69496	1.56677
31.2082	3.50142	44.2955	2.2153	0.69456	1.58247
31.0832	3.53044	44.3151	2.22886	0.65551	1.6023
31.0637	3.54818	44.3197	2.24403	0.66697	1.61672
31.0722	3.56292	44.3794	2.25328	0.72315	1.62636
31.029	3.58319	44.6247	2.2427	0.79152	1.6347
31.0082	3.60108	44.6954	2.25078	0.74141	1.65571
30.9846	3.61926	44.6982	2.26614	0.74897	1.67056
30.9669	3.6368	44.6921	2.28245	0.80373	1.68035
30.9209	3.65737	44.801	2.28645	0.80554	1.69581
30.8199	3.68383	44.861	2.29569	0.84269	1.70748
30.8414	3.69718	44.8454	2.31301	0.89769	1.71725
30.7338	3.72434	44.8642	2.32665	0.93691	1.7287
30.6793	3.74582	44.9185	2.3365	1.00598	1.73696
30.7559	3.75328	45.0384	2.33932	1.00603	1.75261
30.714	3.77341	45.0714	2.35144	1.00599	1.76827
30.6948	3.79112	45.0602	2.3683	1.08156	1.77583
30.7216	3.8039	45.1761	2.37156	1.19956	1.77886
30.7126	3.82052	45.3428	2.36937	1.02215	1.81349
30.649	3.84297	45.3856	2.38045	0.94385	1.83752
30.6918	3.85404	45.3379	2.40121	0.85683	1.86248
30.6394	3.87531	45.3905	2.41124	0.93129	1.87017
30.566	3.89881	45.524	2.4126	0.97024	1.88165
30.5874	3.91217	45.6101	2.41904	1.04082	1.88975
30.6521	3.92089	45.7237	2.42254	1.09108	1.90002
30.5633	3.94605	45.7622	2.43409	1.17308	1.9069
30.5061	3.96782	45.9082	2.43411	1.15107	1.92491
30.5546	3.97828	46.0324	2.43648	1.1816	1.93729
30.4917	4.00066	46.1142	2.44339	1.18822	1.95223
30.4651	4.01916	46.2875	2.44049	1.19434	1.96723
30.4576	4.03562	46.3719	2.44711	1.1649	1.98603
30.382	4.05936	46.6265	2.43553	1.15814	2.0024
30.3196	4.08169	46.6862	2.4448	1.16758	2.01705
30.3474	4.09436	46.8243	2.44567	1.25166	2.0237
30.2992	4.11517	46.8767	2.45572	1.32381	2.03163
30.2623	4.13477	46.9019	2.46868	1.32419	2.04724
30.2085	4.15618	46.9526	2.47892	1.38098	2.05681
30.2094	4.17173	47.0247	2.48686	1.17439	2.09457
30.2221	4.18602	47.029	2.50205	0.27332	2.20664
30.0203	4.22326	47.0967	2.51046	0.25714	2.22402
30.1569	4.2243	47.1858	2.51658	0.2975	2.23535
30.2845	4.22629	47.2752	2.52267	0.33494	2.247
30.1754	4.25363	47.3287	2.5326	0.36934	2.25897
30.1395	4.27312	47.3872	2.542	0.4445	2.26657
30.1506	4.28758	47.466	2.54922	0.3922	2.28782
30.1036	4.30826	47.5305	2.55797	0.28042	2.31543
29.987	4.33638	47.5756	2.5688	0.31317	2.32758
29.9506	4.35593	47.6613	2.57528	0.42594	2.33116
29.9743	4.36905	47.6858	2.58832	0.37983	2.35175
30.0234	4.37944	47.714	2.60095	0.36269	2.36923
29.9372	4.40432	47.7689	2.61073	0.38878	2.38209
29.9217	4.42163	47.8094	2.62206	0.45058	2.39113
29.9127	4.43824	47.812	2.63744	0.44407	2.40748
29.8527	4.46032	47.7878	2.65568	0.52922	2.41402
29.8159	4.4799	47.9265	2.6565	0.54652	2.42782
29.8005	4.4972	47.9193	2.67292	0.59566	2.43821
29.8392	4.50871	47.9746	2.68266	0.62251	2.45099
29.6783	4.54158	48.0372	2.69161	0.65395	2.46327
29.636	4.56176	48.0896	2.70166	0.70562	2.4734
29.6471	4.57622	48.0132	2.72549	0.75375	2.4839
29.6162	4.59518	48.0906	2.73287	0.84362	2.48993
29.6412	4.60816	48.2041	2.73638	0.17225	2.57742
29.6148	4.62664	48.1793	2.75468	0.13994	2.59653
29.5127	4.6532	48.2948	2.75798	0.15789	2.61026
29.4536	4.67519	48.2641	2.77692	0.21332	2.61998
29.5251	4.68319	48.2314	2.79608	-0.12575	2.67191
29.4568	4.70614	48.2383	2.81099	-0.14243	2.68934
29.3524	4.73297	48.3008	2.81996	-0.11402	2.70195
29.3713	4.74659	48.3312	2.83236	-0.06955	2.71285
29.482	4.7504	48.4229	2.83821	-0.03299	2.72458
29.3046	4.78503	48.447	2.85128	-0.03431	2.74038
29.3141	4.79967	48.5669	2.85411	-0.02593	2.75513
29.4113	4.80492	48.5364	2.87303	0.06241	2.76133
29.391	4.82274	48.5108	2.89141	0.09359	2.77364
29.355	4.84224	48.5345	2.90454	0.13649	2.7847
29.2123	4.87316	48.6011	2.91306	0.17544	2.79618
29.1525	4.89522	48.6885	2.91937	0.21096	2.80804
29.2441	4.90106	48.6746	2.93651	0.21403	2.82336
29.1979	4.92166	48.7082	2.94857	0.24833	2.83534
29.1886	4.93831	48.9019	2.9435	0.28071	2.84752
29.2889	4.94322	49.1058	2.93733	0.31892	2.85908
29.2232	4.9659	49.1045	2.95314	0.37393	2.86885
29.2096	4.98302	49.2973	2.94816	0.40785	2.88087
29.1575	5.00424	49.4027	2.95254	-0.02597	2.94294
29.2226	5.01292	49.4719	2.96078	-0.08621	2.96503
29.2191	5.02895	49.5469	2.96841	-0.04661	2.97645
29.1188	5.05534	49.5376	2.98506	-0.04469	2.99189
29.0421	5.07919	49.5796	2.99623	-0.31031	3.03596

## Sheet: Figure 2d
Figure 2D
Height of PsV (nm)
PsV	0.01 mg/mL Heparin treated group	0.1 mg/mL Heparin treated group	1 mg/mL Heparin treated group
51.3811	55.408	51.5308	53.8115
53.1787	53.9791	49.3605	54.7994
51.2931	53.2452	51.002	55.6139
51.1349	55.6095	50.6897	55.3837
53.9682	55.7333	45.6302	56.6743
53.074	55.34	56.5391	55.8687
50.6349	54.0407	54.7674	56.6823
52.6543	46.9989	55.8511	55.3322
50.9861	51.5442	55.2407	54.4753
46.5453	49.1154	55.3021	51.6524
53.9273	52.3811	55.2547	55.3173
53.7009	51.3989	55.0756	55.0251
50.8399	53.1843	55.1182	54.6212
51.2597	52.9767	53.5094	54.4333
51.5971	54.5714	51.0838	57.1407
51.2594	52.7547	54.625	52.3354
49.4312	44.3111	54.8605	54.8553
47.586	52.778	54.5959	53.6515
50.3121	45.778	53.3504	55.0719
54.3721	51.1612	54.6247	52.697
50.266	55.3385	53.9956	53.406
51.2557	53.3634	53.9767	55.526
54.9333	54.2926	55.2017	49.3013
53.8497	53.7767	54.0504	56.1923
53.041	52.6667	54.7839	51.3135
51.0401	51.9619	55.4195	52.1609
52.0055	53.1897	53.125	54.9
52.9237	52.6897	55.194	49.3055
52.5161	54.0667	53.1273	49.5715
47.9153	53.1202	51.9421	54.2392
51.9312	54.0407	57.4783	47.9383
50.5466	54.6838	53.6667	54.4085
54.1517	54.0767	55.8696	54.9141
51.4782	52.8273	53.1838	52.2353
53.872	52.1061		52.5833
55.3662			51.4218

## Sheet: Figure 2e
Figure 2E
Viral spring constant of PsV (N/m)
PsV	0.01 mg/mL Heparin treated group	0.1 mg/mL Heparin treated group	1 mg/mL Heparin treated group
0.074	0.113	0.065	0.15641
0.28708	0.091	0.043	0.10008
0.08957	0.124	0.199	0.09829
0.126	0.157	0.116	0.05051
0.1408	0.15	0.086	0.04052
0.1187	0.125	0.046	0.10407
0.126	0.108	0.141	0.09067
0.10606	0.089	0.094	0.04901
0.16457	0.147	0.108	0.10319
0.10735	0.13	0.047	0.07602
0.11	0.074	0.106	0.11152
0.13315	0.089	0.082	0.11033
0.12502	0.102	0.044	0.12878
0.1053	0.103	0.053	0.096
0.16094	0.14	0.117	0.0272
0.14301	0.106	0.128	0.09576
0.24156	0.072	0.043	0.09354
0.20725	0.118	0.073	0.04844
0.15622	0.118	0.123	0.10364
0.16945	0.121	0.097	0.08024
0.08282	0.052	0.115	0.03325
0.122	0.142	0.103	0.1102
0.04364	0.135	0.114	0.09984
0.12314	0.103	0.123	0.08965
0.07685	0.12	0.137	0.08758
0.18176	0.105	0.087	0.17356
0.19728	0.116	0.128	0.08
0.12828	0.116	0.067	0.11339
0.15502	0.075	0.11	0.08235
0.15525	0.129	0.095	0.09533
0.07758	0.108	0.023	0.14862
0.0945	0.117	0.12	0.08805
0.07607	0.103	0.092	0.13027
0.10281	0.11	0.117	0.04892
0.13985	0.132		0.06761
0.09236			0.12865

## Sheet: Figure 3a
Figure 3 A	Raw infection								Relative infection
		n = 1	n = 2	n = 3	average infection [%]	stdev [%]				n = 1	n = 2	n = 3	average infection [%]	stdev [%]
NaClO3	virus							NaClO3	virus
-	input	4.76	18.45	20.715	14.6417	8.63238		-	input	100	100	100	100	0
+	input	2.2	2.865	4.91	3.325	1.41235		+	input	46.2185	15.5285	23.7026	28.4832	15.8937
-	eluted	10.795	13.7	14.06	12.8517	1.7902		-	eluted	100	100	100	100	0
+	eluted	4.36	5.345	5.41	5.03833	0.588352		+	eluted	40.3891	39.0146	38.478	39.2939	0.985692

## Sheet: Figure 3b
Figure 3 B	Raw infection								Relative infection
		n = 1	n = 2	n = 3	average infection [%]	stdev [%]				n = 1	n = 2	n = 3	average infection [%]	stdev [%]
NaClO3	heparin/ heparinase							NaClO3	heparin/ heparinase
-	-/-	22.78	29.2	31.425	27.8017	4.48893		-	-/-	100	100	100	100	0
+	-/-	5.09	9.405	9.205	7.9	2.43559		+	-/-	22.3442	30.9815	29.292	27.5392	4.57768
+	+/-	20.49	33.255	48.995	34.2467	14.2784		+	+/-	89.9473	123.882	155.911	123.247	32.9864
+	+/+	5.185	19.705	23.545	16.145	9.68388		+	+/+	22.7612	59.1142	48.8305	43.5686	18.739

## Sheet: Figure 3c
Figure 3C
Height of HPV16 VLPs (nm)
Treatment
Heparin	-	+	-	+
Fondaparinux	-	-	+	-
Heparinase	-	-	-	+
	49.089	57.0718	46.2184	53.2829
	54.4254	53.5651	46.7045	55.1989
	55.4365	55.6011	46.9433	54.8086
	56.1076	55.8687	55.5928	54.6349
	56.1315	55.1561	55.4903	53.8513
	51.8025	55.1652	55.8721	55.3149
	53.4668	62.9892	53.5973	55.0565
	54.7083	55.9713	53.635	53.6221
	54.6655	53.9789	54.0074	53.9467
	56.6045	55.7836	54.1125	54.7735
	53.7679	56.6596	54.0921	51.8111
	46.2503	57.5183	53.49	53.9158
	54.7105	55.0342	53.9084	54.5943
	54.8066	55.92	56.2887	55.6111
	54.4056	56.8057	54.145	54.4381
	53.9872	57.7701	53.3399	53.838
	54.0677	54.3068	52.9698	55.0735
	54.0336	54.679	53.4202	55.2641
	53.8917	55.864	53.2365	54.9773
	53.8085	54.6717	53.9531	55.0003
	56.5311	57.4738	53.129	58.9198
	53.9498	54.7574	55.1266	49.7189
	55.6913	53.1232		52.2395
	54.1135	57.7406		53.6611
	54.9964	53.9064		52.9157
	53.4456	57.0035		54.0885
	53.3484	54.6774		53.8048
	54.4252	53.7235		52.9927
	54.5	54.3481		53.6475
	53.3982	54.2337		53.8691
	53.441	54.9814		54.1951
	53.1203	56.3551		57.8948
	54.6495	54.9387		54.7287
	53.7653	55.8023		54.176
	52.6682	54.9799		54.8204
	54.2677	55.9796		53.4135
	54.6539	53.4774		53.5606
	52.2063	56.1585		55.0135
	54.1325	53.4706		54.7418
	53.3599	54.4737		52.5925
	52.8236	55.3945		53.4407
	53.452	55.2075
	53.2518	50.5867
	52.1923	60.1579
	52.0683	53.6419
	53.0479	55.7531
	52.5835	53.6158
	53.9992	55.2344
	55.0489	54.8678
	51.1008	53.471
	55.4851	54.2441
	51.6489	54.1184
	53.9243	60.4761
	50.6846	54.2623
	56.1514	54.0452
	55.5733
	52.0992
	53.5324
	56.5538
	51.1345

[truncated: 22 more sheets: Figure 3d, Figure 4b, Figure 4c, Figure 5d, Figure S1a, Figure S1b, Figure S1c, Figure S2a, Figure S2b, Figure S3b, Figure S3c, Figure S3d, Figure S3e, Figure S4, Figure S5a, Figure S5b, Figure S5e, Figure S6b, Figure S6d, Figure S6f …]
